# Supplementary material for: Regulation of cyclic electron flow by chloroplast NADPH‐dependent thioredoxin system
Source: Plant Direct. 2018 Nov 7;2(11):e00093. doi: 10.1002/pld3.93 (PMC6508795; doi:10.1002/pld3.93)
Supplement: Supplementary file 3 [file PLD3-2-e00093-s003.xlsx]

## Sheet: Sheet1
Supplemental Data. Nikkanen et al. (2018) Plant Direct
AGI code	Annotation	ΣCoverage	Σ# Proteins	Σ# Unique Peptides	Σ# Peptides	Σ# PSMs	# Peptides ntrc A	# PSM ntrc A	# Peptides ntrc B	# PSM ntrc B	# Peptides ntrc C	# PSM ntrc C	# Peptides OENTRC D	# PSM OENTRC D	# Peptides OENTRC E	# PSM OENTRC E	# Peptides OENTRC F	# PSM OENTRC F	# Peptides WT G	# PSM WT G	# Peptides WT H	# PSM WT H	# Peptides WT I	# PSM WT I	# Peptides WT J	# PSM WT J	# AAs	MW [kDa]	calc. pI
ATCG00480.1	ATP synthase subunit beta	92.17	1	57	59	1781	42	162	36	151	49	215	41	179	48	196	44	187	41	136	43	214	47	190	40	151	498	53.9001	5.50342
	A2	B2	C2	D2	E2	F2	G2	H2	I2	J2	Sequence	PSM Ambiguity	# Proteins	# Protein Groups	Protein Group Accessions	Modifications	Activation Type	ΔScore	ΔCn	Rank	Search Engine Rank	phosphoRS Site Probabilities	IonScore	Exp Value	# Missed Cleavages	Isolation Interference [%]	Ion Inject Time [ms]	Charge	m/z [Da]
								High			GMDVVDmGNPLSVPVGGATLGR	Unambiguous	1	1	ATCG00480.1	M7(Oxidation)	HCD	1	0	1	1		138.76	4.9892e-13	0	0	32	2	1079.53
									High		GMDVVDmGNPLSVPVGGATLGR	Unambiguous	1	1	ATCG00480.1	M7(Oxidation)	HCD	1	0	1	1		133.92	1.64231e-12	0	0	91	2	1079.53
							High				GMDVVDmGNPLSVPVGGATLGR	Unambiguous	1	1	ATCG00480.1	M7(Oxidation)	HCD	1	0	1	1		130.51	3.37896e-12	0	1.40787	250	2	1079.53
					High						GMDVVDmGNPLSVPVGGATLGR	Unambiguous	1	1	ATCG00480.1	M7(Oxidation)	HCD	1	0	1	1		129.14	4.67483e-12	0	0	116	2	1079.53
					High						GMDVVDmGNPLSVPVGGATLGR	Unambiguous	1	1	ATCG00480.1	M7(Oxidation)	HCD	1	0	1	1		129.12	4.94133e-12	0	0	45	2	1079.54
			High								GmDVVDMGNPLSVPVGGATLGR	Unambiguous	1	1	ATCG00480.1	M2(Oxidation)	HCD	1	0	1	1		129.07	5.01713e-12	0	0	171	2	1079.53
										High	GMDVVDmGNPLSVPVGGATLGR	Unambiguous	1	1	ATCG00480.1	M7(Oxidation)	HCD	1	0	1	1		129.01	4.92364e-12	0	0	250	2	1079.53
	High										GmDVVDMGNPLSVPVGGATLGR	Unambiguous	1	1	ATCG00480.1	M2(Oxidation)	HCD	1	0	1	1		128.72	5.1495e-12	0	0	175	2	1079.53
							High				GmDVVDMGNPLSVPVGGATLGR	Unambiguous	1	1	ATCG00480.1	M2(Oxidation)	HCD	1	0	1	1		128.72	5.23678e-12	0	0	250	2	1079.54
								High			GmDVVDMGNPLSVPVGGATLGR	Unambiguous	1	1	ATCG00480.1	M2(Oxidation)	HCD	1	0	1	1		128.51	5.45395e-12	0	0	22	2	1079.53
				High							GMDVVDmGNPLSVPVGGATLGR	Unambiguous	1	1	ATCG00480.1	M7(Oxidation)	HCD	1	0	1	1		128	6.39504e-12	0	0	95	2	1079.54
				High							GmDVVDMGNPLSVPVGGATLGR	Unambiguous	1	1	ATCG00480.1	M2(Oxidation)	HCD	1	0	1	1		126.17	9.72223e-12	0	0	137	2	1079.54
						High					GmDVVDMGNPLSVPVGGATLGR	Unambiguous	1	1	ATCG00480.1	M2(Oxidation)	HCD	1	0	1	1		126.16	9.80517e-12	0	0	84	2	1079.53
					High						GmDVVDMGNPLSVPVGGATLGR	Unambiguous	1	1	ATCG00480.1	M2(Oxidation)	HCD	1	0	1	1		126.13	9.87313e-12	0	0	101	2	1079.53
								High			GmDVVDMGNPLSVPVGGATLGR	Unambiguous	1	1	ATCG00480.1	M2(Oxidation)	HCD	1	0	1	1		126.09	9.92758e-12	0	3.48106	33	2	1079.54
			High								GmDVVDMGNPLSVPVGGATLGR	Unambiguous	1	1	ATCG00480.1	M2(Oxidation)	HCD	1	0	1	1		125.74	1.07341e-11	0	0	72	2	1079.54
		High									IFNVLGEPVDNLGPVDTR	Unambiguous	1	1	ATCG00480.1		HCD	1	0	1	1		125.15	5.7127e-12	0	0.22581	6	2	978.017
							High				GmDVVDmGNPLSVPVGGATLGR	Unambiguous	1	1	ATCG00480.1	M2(Oxidation); M7(Oxidation)	HCD	1	0	1	1		125.06	1.27251e-11	0	2.84887	119	2	1087.53
	High										IFNVLGEPVDNLGPVDTR	Unambiguous	1	1	ATCG00480.1		HCD	1	0	1	1		124.65	7.06102e-12	0	8.26449	52	2	978.015
					High						IFNVLGEPVDNLGPVDTR	Unambiguous	1	1	ATCG00480.1		HCD	1	0	1	1		124.53	6.92409e-12	0	8.75308	52	2	978.015
									High		IFNVLGEPVDNLGPVDTR	Unambiguous	1	1	ATCG00480.1		HCD	1	0	1	1		124.3	7.41213e-12	0	19.9552	140	2	978.016
						High					IFNVLGEPVDNLGPVDTR	Unambiguous	1	1	ATCG00480.1		HCD	1	0	1	1		124.1	7.64474e-12	0	32.7211	132	2	978.016
		High									GmDVVDMGNPLSVPVGGATLGR	Unambiguous	1	1	ATCG00480.1	M2(Oxidation)	HCD	1	0	1	1		123.67	1.7117e-11	0	0	250	2	1079.54
									High		GmDVVDMGNPLSVPVGGATLGR	Unambiguous	1	1	ATCG00480.1	M2(Oxidation)	HCD	1	0	1	1		123.51	1.74697e-11	0	3.92721	100	2	1079.53
					High						GmDVVDmGNPLSVPVGGATLGR	Unambiguous	1	1	ATCG00480.1	M2(Oxidation); M7(Oxidation)	HCD	1	0	1	1		122.92	2.21559e-11	0	0	73	2	1087.53
									High		GmDVVDmGNPLSVPVGGATLGR	Unambiguous	1	1	ATCG00480.1	M2(Oxidation); M7(Oxidation)	HCD	1	0	1	1		122.67	2.2252e-11	0	0	102	2	1087.53
									High		GmDVVDmGNPLSVPVGGATLGR	Unambiguous	1	1	ATCG00480.1	M2(Oxidation); M7(Oxidation)	HCD	1	0	1	1		121.81	2.73228e-11	0	0	23	2	1087.53
				High							GmDVVDmGNPLSVPVGGATLGR	Unambiguous	1	1	ATCG00480.1	M2(Oxidation); M7(Oxidation)	HCD	1	0	1	1		120.95	3.33062e-11	0	1.99941	84	2	1087.53
								High			GmDVVDmGNPLSVPVGGATLGR	Unambiguous	1	1	ATCG00480.1	M2(Oxidation); M7(Oxidation)	HCD	1	0	1	1		120.45	3.63333e-11	0	0	41	2	1087.53
		High									GmDVVDmGNPLSVPVGGATLGR	Unambiguous	1	1	ATCG00480.1	M2(Oxidation); M7(Oxidation)	HCD	1	0	1	1		119.79	4.35035e-11	0	0	250	2	1087.53
			High								GMDVVDmGNPLSVPVGGATLGR	Unambiguous	1	1	ATCG00480.1	M7(Oxidation)	HCD	1	0	1	1		119.36	4.6409e-11	0	0	15	2	1079.54
		High									IFNVLGEPVDNLGPVDTR	Unambiguous	1	1	ATCG00480.1		HCD	1	0	1	1		119.17	2.73595e-11	0	0	250	2	978.014
			High								IFNVLGEPVDNLGPVDTR	Unambiguous	1	1	ATCG00480.1		HCD	1	0	1	1		119.17	2.24566e-11	0	0.215567	1	2	978.017
					High						IFNVLGEPVDNLGPVDTR	Unambiguous	1	1	ATCG00480.1		HCD	1	0	1	1		119.02	2.29951e-11	0	0.0476701	1	2	978.016
										High	GMDVVDMGNPLSVPVGGATLGR	Unambiguous	1	1	ATCG00480.1		HCD	1	0	1	1		118.56	4.98054e-11	0	0	250	2	1071.54
						High					GMDVVDmGNPLSVPVGGATLGR	Unambiguous	1	1	ATCG00480.1	M7(Oxidation)	HCD	1	0	1	1		117.92	6.43322e-11	0	0	90	2	1079.54
		High									GMDVVDmGNPLSVPVGGATLGR	Unambiguous	1	1	ATCG00480.1	M7(Oxidation)	HCD	1	0	1	1		117.8	6.36452e-11	0	0	225	2	1079.53
						High					GMDVVDMGNPLSVPVGGATLGR	Unambiguous	1	1	ATCG00480.1		HCD	1	0	1	1		115.9	9.24057e-11	0	0	12	2	1071.54
										High	GmDVVDmGNPLSVPVGGATLGR	Unambiguous	1	1	ATCG00480.1	M2(Oxidation); M7(Oxidation)	HCD	1	0	1	1		115.05	1.27075e-10	0	0	106	2	1087.53
	High										GIYPAVDPLDSTSTMLQPR	Unambiguous	1	1	ATCG00480.1		HCD	1	0	1	1		115.01	1.08532e-10	0	5.70724	14	3	687.684
									High		GmDVVDMGNPLSVPVGGATLGR	Unambiguous	1	1	ATCG00480.1	M2(Oxidation)	HCD	1	0	1	1		114.69	1.33133e-10	0	0	49	2	1079.53
					High						GMDVVDMGNPLSVPVGGATLGR	Unambiguous	1	1	ATCG00480.1		HCD	1	0	1	1		114.14	1.37423e-10	0	9.47386	164	2	1071.54
	High										GMDVVDmGNPLSVPVGGATLGR	Unambiguous	1	1	ATCG00480.1	M7(Oxidation)	HCD	1	0	1	1		114.11	1.54678e-10	0	1.43865	250	2	1079.54
										High	GmDVVDMGNPLSVPVGGATLGR	Unambiguous	1	1	ATCG00480.1	M2(Oxidation)	HCD	1	0	1	1		114.09	1.50908e-10	0	0	250	2	1079.53
								High			GMDVVDmGNPLSVPVGGATLGR	Unambiguous	1	1	ATCG00480.1	M7(Oxidation)	HCD	1	0	1	1		114.06	1.49205e-10	0	0	10	2	1079.53
						High					GmDVVDmGNPLSVPVGGATLGR	Unambiguous	1	1	ATCG00480.1	M2(Oxidation); M7(Oxidation)	HCD	1	0	1	1		113.85	1.74935e-10	0	0	34	2	1087.53
					High						GMDVVDMGNPLSVPVGGATLGR	Unambiguous	1	1	ATCG00480.1		HCD	1	0	1	1		112.12	2.21568e-10	0	0	13	2	1071.54
								High			GMDVVDMGNPLSVPVGGATLGR	Unambiguous	1	1	ATCG00480.1		HCD	1	0	1	1		111.72	2.28139e-10	0	0.704257	2	2	1071.54
		High									MPSAVGYQPTLSTEMGTLQER	Unambiguous	1	1	ATCG00480.1		HCD	1	0	1	1		111.09	3.8435e-10	0	5.72336	250	3	766.037
				High							GMDVVDMGNPLSVPVGGATLGR	Unambiguous	1	1	ATCG00480.1		HCD	1	0	1	1		110.86	2.96147e-10	0	0	94	2	1071.54
						High					GMDVVDmGNPLSVPVGGATLGR	Unambiguous	1	1	ATCG00480.1	M7(Oxidation)	HCD	1	0	1	1		110.56	3.54686e-10	0	0	39	2	1079.54
									High		GMDVVDmGNPLSVPVGGATLGR	Unambiguous	1	1	ATCG00480.1	M7(Oxidation)	HCD	1	0	1	1		110.08	3.79936e-10	0	0	29	2	1079.53
	High										GMDVVDmGNPLSVPVGGATLGR	Unambiguous	1	1	ATCG00480.1	M7(Oxidation)	HCD	1	0	1	1		109.37	4.65335e-10	0	0	250	2	1079.54
	High										GMDVVDMGNPLSVPVGGATLGR	Unambiguous	1	1	ATCG00480.1		HCD	1	0	1	1		109.25	4.1657e-10	0	3.16729	239	2	1071.54
		High									GMDVVDMGNPLSVPVGGATLGR	Unambiguous	1	1	ATCG00480.1		HCD	1	0	1	1		109.04	4.47187e-10	0	0	229	2	1071.54
						High					GmDVVDMGNPLSVPVGGATLGR	Unambiguous	1	1	ATCG00480.1	M2(Oxidation)	HCD	1	0	1	1		108.72	5.1965e-10	0	0	72	2	1079.53
				High							GmDVVDMGNPLSVPVGGATLGR	Unambiguous	1	1	ATCG00480.1	M2(Oxidation)	HCD	1	0	1	1		108.69	5.15816e-10	0	0	134	2	1079.53
								High			GMDVVDMGNPLSVPVGGATLGR	Unambiguous	1	1	ATCG00480.1		HCD	1	0	1	1		108.01	5.70831e-10	0	0	43	2	1071.54
										High	GMDVVDmGNPLSVPVGGATLGR	Unambiguous	1	1	ATCG00480.1	M7(Oxidation)	HCD	1	0	1	1		105.68	1.0275e-09	0	0	222	2	1079.53
										High	IFNVLGEPVDNLGPVDTR	Unambiguous	1	1	ATCG00480.1		HCD	1	0	1	1		105.39	5.9548e-10	0	0	157	2	978.015
			High								GmDVVDmGNPLSVPVGGATLGR	Unambiguous	1	1	ATCG00480.1	M2(Oxidation); M7(Oxidation)	HCD	1	0	1	1		105.37	1.20372e-09	0	0	94	2	1087.53
							High				IFNVLGEPVDNLGPVDTR	Unambiguous	1	1	ATCG00480.1		HCD	1	0	1	1		105.33	5.80317e-10	0	6.90176	217	2	978.016
									High		IFNVLGEPVDNLGPVDTR	Unambiguous	1	1	ATCG00480.1		HCD	1	0	1	1		105.33	6.00833e-10	0	0.277632	0	2	978.016
								High			IFNVLGEPVDNLGPVDTR	Unambiguous	1	1	ATCG00480.1		HCD	1	0	1	1		105.31	6.75745e-10	0	0.485182	0	2	978.014
			High								IFNVLGEPVDNLGPVDTR	Unambiguous	1	1	ATCG00480.1		HCD	1	0	1	1		105.27	6.00277e-10	0	3.10474	52	2	978.015
										High	GMDVVDMGNPLSVPVGGATLGR	Unambiguous	1	1	ATCG00480.1		HCD	1	0	1	1		104.99	1.14104e-09	0	0	192	2	1071.54
	High										GmDVVDmGNPLSVPVGGATLGR	Unambiguous	1	1	ATCG00480.1	M2(Oxidation); M7(Oxidation)	HCD	1	0	1	1		104.49	1.44564e-09	0	0	112	2	1087.53
			High								GMDVVDmGNPLSVPVGGATLGR	Unambiguous	1	1	ATCG00480.1	M7(Oxidation)	HCD	1	0	1	1		104.33	1.47222e-09	0	0	148	2	1079.54
			High								GMDVVDMGNPLSVPVGGATLGR	Unambiguous	1	1	ATCG00480.1		HCD	1	0	1	1		104.32	1.32583e-09	0	17.8699	104	2	1071.54
								High			GFNLILSGEFDSLPEQAFYLVGNIDEATAK	Unambiguous	1	1	ATCG00480.1		HCD	1	0	1	1		104.07	1.72562e-09	0	0	81	2	1629.81
									High		mPSAVGYQPTLSTEmGTLQER	Unambiguous	1	1	ATCG00480.1	M1(Oxidation); M15(Oxidation)	HCD	1	0	1	1		103.2	2.56067e-09	0	3.6808	14	3	776.7
				High							GMDVVDmGNPLSVPVGGATLGR	Unambiguous	1	1	ATCG00480.1	M7(Oxidation)	HCD	1	0	1	1		103.1	1.97136e-09	0	0	80	2	1079.54
					High						GmDVVDMGNPLSVPVGGATLGR	Unambiguous	1	1	ATCG00480.1	M2(Oxidation)	HCD	1	0	1	1		102.85	2.02332e-09	0	3.96074	94	2	1079.54
								High			mPSAVGYQPTLSTEMGTLQER	Unambiguous	1	1	ATCG00480.1	M1(Oxidation)	HCD	1	0	1	1		102.45	2.98648e-09	0	0	34	2	1156.55
										High	MPSAVGYQPTLSTEmGTLQER	Unambiguous	1	1	ATCG00480.1	M15(Oxidation)	HCD	1	0	1	1		102.28	3.04063e-09	0	4.42845	250	3	771.369
					High						mPSAVGYQPTLSTEMGTLQER	Unambiguous	1	1	ATCG00480.1	M1(Oxidation)	HCD	1	0	1	1		102.19	3.08316e-09	0	0	152	2	1156.55
					High						GIYPAVDPLDSTSTMLQPR	Unambiguous	1	1	ATCG00480.1		HCD	1	0	1	1		101.84	2.23558e-09	0	4.1227	2	3	687.683
		High									GMDVVDMGNPLSVPVGGATLGR	Unambiguous	1	1	ATCG00480.1		HCD	1	0	1	1		101.56	2.48222e-09	0	0	250	2	1071.54
	High										IFNVLGEPVDNLGPVDTR	Unambiguous	1	1	ATCG00480.1		HCD	1	0	1	1		100.78	1.64196e-09	0	0.444651	2	2	978.016
										High	mPSAVGYQPTLSTEmGTLQER	Unambiguous	1	1	ATCG00480.1	M1(Oxidation); M15(Oxidation)	HCD	1	0	1	1		100.77	4.47659e-09	0	0	250	3	776.699
								High			IFNVLGEPVDNLGPVDTR	Unambiguous	1	1	ATCG00480.1		HCD	1	0	1	1		100.74	1.65715e-09	0	0.464787	1	2	978.016
				High							IFNVLGEPVDNLGPVDTR	Unambiguous	1	1	ATCG00480.1		HCD	1	0	1	1		100.71	1.69412e-09	0	0.199535	1	2	978.016
			High								MPSAVGYQPTLSTEmGTLQER	Unambiguous	1	1	ATCG00480.1	M15(Oxidation)	HCD	1	0	1	1		100.64	4.48749e-09	0	0.863511	145	2	1156.55
			High								IFNVLGEPVDNLGPVDTR	Unambiguous	1	1	ATCG00480.1		HCD	1	0	1	1		100.62	1.7686e-09	0	3.87337	21	2	978.015
						High					IFNVLGEPVDNLGPVDTR	Unambiguous	1	1	ATCG00480.1		HCD	1	0	1	1		100.62	1.62122e-09	0	0.191227	0	2	978.017
						High					DVNEQDVLLFIDNIFR	Unambiguous	1	1	ATCG00480.1		HCD	1	0	1	1		100.27	2.54665e-09	0	10.6083	198	2	975.502
							High				GMDVVDMGNPLSVPVGGATLGR	Unambiguous	1	1	ATCG00480.1		HCD	1	0	1	1		100.25	3.45054e-09	0	2.25787	182	2	1071.54
			High								EGNDLYmEmKESGVINEQNLAESK	Unambiguous	1	1	ATCG00480.1	M7(Oxidation); M9(Oxidation)	HCD	1	0	1	1		99.85	7.43232e-09	1	0	132	3	920.748
						High					GMDVVDMGNPLSVPVGGATLGR	Unambiguous	1	1	ATCG00480.1		HCD	1	0	1	1		99.56	3.93405e-09	0	5.91392	128	2	1071.54
						High					mPSAVGYQPTLSTEMGTLQER	Unambiguous	1	1	ATCG00480.1	M1(Oxidation)	HCD	1	0	1	1		99.56	5.80424e-09	0	0	164	2	1156.55
									High		GMDVVDMGNPLSVPVGGATLGR	Unambiguous	1	1	ATCG00480.1		HCD	1	0	1	1		99.51	4.04117e-09	0	14.4357	78	2	1071.54
			High								GMDVVDMGNPLSVPVGGATLGR	Unambiguous	1	1	ATCG00480.1		HCD	1	0	1	1		99.26	4.25098e-09	0	0.158543	6	2	1071.54
						High					IVGEEHYETAQQVK	Unambiguous	1	1	ATCG00480.1		HCD	1	0	1	1		98.88	3.37785e-09	0	9.07916	143	2	815.907
									High		MPSAVGYQPTLSTEmGTLQER	Unambiguous	1	1	ATCG00480.1	M15(Oxidation)	HCD	1	0	1	1		98.48	7.40038e-09	0	9.12226	164	3	771.369
	High										MPSAVGYQPTLSTEmGTLQER	Unambiguous	1	1	ATCG00480.1	M15(Oxidation)	HCD	1	0	1	1		98.22	7.78163e-09	0	6.83937	250	3	771.368
	High										GMDVVDMGNPLSVPVGGATLGR	Unambiguous	1	1	ATCG00480.1		HCD	1	0	1	1		97.61	6.18101e-09	0	0	37	2	1071.54
					High						mPSAVGYQPTLSTEMGTLQER	Unambiguous	1	1	ATCG00480.1	M1(Oxidation)	HCD	1	0	1	1		97.33	9.44976e-09	0	16.6255	24	3	771.367
								High			GRDTLGQEINVTcEVQQLLGNNR	Unambiguous	1	1	ATCG00480.1	C13(Carbamidomethyl)	HCD	1	0	1	1		97.02	7.9841e-09	1	0	89	2	1307.66
									High		GIYPAVDPLDSTSTMLQPR	Unambiguous	1	1	ATCG00480.1		HCD	1	0	1	1		96.97	6.81082e-09	0	2.66695	2	3	687.683
				High							GIYPAVDPLDSTSTMLQPR	Unambiguous	1	1	ATCG00480.1		HCD	1	0	1	1		96.78	7.50371e-09	0	1.85376	4	3	687.683
				High							GMDVVDMGNPLSVPVGGATLGR	Unambiguous	1	1	ATCG00480.1		HCD	1	0	1	1		96.6	7.84313e-09	0	0	15	2	1071.54
			High								GIYPAVDPLDSTSTMLQPR	Unambiguous	1	1	ATCG00480.1		HCD	1	0	1	1		96.3	8.06415e-09	0	11.3747	26	3	687.684
							High				GIYPAVDPLDSTSTMLQPR	Unambiguous	1	1	ATCG00480.1		HCD	1	0	1	1		95.73	8.70064e-09	0	30.6097	157	3	687.684
						High					GIYPAVDPLDSTSTMLQPR	Unambiguous	1	1	ATCG00480.1		HCD	1	0	1	1		95.56	9.77069e-09	0	36.8342	42	3	687.684
				High							MPSAVGYQPTLSTEmGTLQER	Unambiguous	1	1	ATCG00480.1	M15(Oxidation)	HCD	1	0	1	1		95.38	1.49503e-08	0	1.13836	42	3	771.369
								High			GmDVVDmGNPLSVPVGGATLGR	Unambiguous	1	1	ATCG00480.1	M2(Oxidation); M7(Oxidation)	HCD	1	0	1	1		95.35	1.26616e-08	0	0	4	2	1087.53
				High							EGNDLYmEmKESGVINEQNLAESK	Unambiguous	1	1	ATCG00480.1	M7(Oxidation); M9(Oxidation)	HCD	1	0	1	1		94.93	2.29616e-08	1	0	90	3	920.748
					High						mPSAVGYQPTLSTEmGTLQER	Unambiguous	1	1	ATCG00480.1	M1(Oxidation); M15(Oxidation)	HCD	1	0	1	1		94.23	1.99924e-08	0	12.2621	104	3	776.7
									High		mPSAVGYQPTLSTEmGTLQER	Unambiguous	1	1	ATCG00480.1	M1(Oxidation); M15(Oxidation)	HCD	1	0	1	1		94.23	2.01057e-08	0	18.2754	88	3	776.7
									High		EGNDLYmEmKESGVINEQNLAESK	Unambiguous	1	1	ATCG00480.1	M7(Oxidation); M9(Oxidation)	HCD	1	0	1	1		94.23	2.65433e-08	1	1.16103	65	3	920.75
						High					mPSAVGYQPTLSTEmGTLQER	Unambiguous	1	1	ATCG00480.1	M1(Oxidation); M15(Oxidation)	HCD	1	0	1	1		94.22	2.01521e-08	0	13.7789	82	3	776.7
	High										mPSAVGYQPTLSTEmGTLQER	Unambiguous	1	1	ATCG00480.1	M1(Oxidation); M15(Oxidation)	HCD	1	0	1	1		94.21	2.0483e-08	0	1.38669	230	3	776.699
				High							mPSAVGYQPTLSTEmGTLQER	Unambiguous	1	1	ATCG00480.1	M1(Oxidation); M15(Oxidation)	HCD	1	0	1	1		94.2	2.02071e-08	0	14.1139	133	3	776.699
										High	MPSAVGYQPTLSTEmGTLQER	Unambiguous	1	1	ATCG00480.1	M15(Oxidation)	HCD	1	0	1	1		94	2.0403e-08	0	1.36939	167	3	771.369
						High					MPSAVGYQPTLSTEmGTLQER	Unambiguous	1	1	ATCG00480.1	M15(Oxidation)	HCD	1	0	1	1		93.8	2.15938e-08	0	2.24276	63	3	771.368
								High			KGSITSIQAVYVPADDLTDPAPATTFAHLDATTVLSR	Unambiguous	1	1	ATCG00480.1		HCD	1	0	1	1		93.68	7.54245e-09	1	4.60327	130	3	1281.67
			High								TREGNDLYmEMKESGVINEQNLAESK	Unambiguous	1	1	ATCG00480.1	M9(Oxidation)	HCD	1	0	1	1		93.65	3.23424e-08	2	0	204	3	1001.13
		High									EGNDLYmEMKESGVINEQNLAESK	Unambiguous	1	1	ATCG00480.1	M7(Oxidation)	HCD	1	0	1	1		93.62	3.08285e-08	1	1.81799	250	3	915.418
					High						MPSAVGYQPTLSTEmGTLQER	Unambiguous	1	1	ATCG00480.1	M15(Oxidation)	HCD	1	0	1	1		93.58	2.25405e-08	0	6.27444	61	3	771.368
			High								mPSAVGYQPTLSTEmGTLQER	Unambiguous	1	1	ATCG00480.1	M1(Oxidation); M15(Oxidation)	HCD	1	0	1	1		93.32	2.48623e-08	0	2.28707	21	3	776.7
									High		MPSAVGYQPTLSTEMGTLQER	Unambiguous	1	1	ATCG00480.1		HCD	1	0	1	1		93.24	2.31667e-08	0	17.0559	11	3	766.037
									High		mPSAVGYQPTLSTEMGTLQER	Unambiguous	1	1	ATCG00480.1	M1(Oxidation)	HCD	1	0	1	1		92.78	2.63615e-08	0	26.3391	89	3	771.367
										High	IFNVLGEPVDNLGPVDTR	Unambiguous	1	1	ATCG00480.1		HCD	1	0	1	1		92.46	1.15779e-08	0	0	64	2	978.015
									High		IFNVLGEPVDNLGPVDTR	Unambiguous	1	1	ATCG00480.1		HCD	1	0	1	1		92.44	1.2116e-08	0	1.83453	7	2	978.015
			High								GRDTLGQEINVTcEVQQLLGNNRVR	Unambiguous	1	1	ATCG00480.1	C13(Carbamidomethyl)	HCD	1	0	1	1		92.36	1.57968e-08	2	0.433124	51	3	957.162
			High								GRDTLGQEINVTcEVQQLLGNNR	Unambiguous	1	1	ATCG00480.1	C13(Carbamidomethyl)	HCD	1	0	1	1		92.31	2.34408e-08	1	4.19728	229	3	872.106
			High								mPSAVGYQPTLSTEmGTLQER	Unambiguous	1	1	ATCG00480.1	M1(Oxidation); M15(Oxidation)	HCD	1	0	1	1		92.02	3.37581e-08	0	0	164	3	776.7
									High		GMDVVDMGNPLSVPVGGATLGR	Unambiguous	1	1	ATCG00480.1		HCD	1	0	1	1		91.99	2.25771e-08	0	0	8	2	1071.54
	High										GIYPAVDPLDSTSTMLQPR	Unambiguous	1	1	ATCG00480.1		HCD	1	0	1	1		91.95	2.19563e-08	0	18.897	250	3	687.684
									High		MPSAVGYQPTLSTEmGTLQER	Unambiguous	1	1	ATCG00480.1	M15(Oxidation)	HCD	1	0	1	1		91.7	3.50549e-08	0	0	42	3	771.368
				High							MPSAVGYQPTLSTEmGTLQER	Unambiguous	1	1	ATCG00480.1	M15(Oxidation)	HCD	1	0	1	1		91.31	3.7461e-08	0	7.98466	67	3	771.369
				High							FVQAGSEVSALLGR	Unambiguous	1	1	ATCG00480.1		HCD	1	0	1	1		91.28	1.00539e-08	0	15.1456	22	2	717.391
		High									mPSAVGYQPTLSTEMGTLQER	Unambiguous	1	1	ATCG00480.1	M1(Oxidation)	HCD	1	0	1	1		91.25	3.86196e-08	0	4.59154	86	3	771.368
								High			EGNDLYmEmKESGVINEQNLAESK	Unambiguous	1	1	ATCG00480.1	M7(Oxidation); M9(Oxidation)	HCD	1	0	1	1		91.22	5.43289e-08	1	0	21	3	920.749
					High						GFNLILSGEFDSLPEQAFYLVGNIDEATAK	Unambiguous	1	1	ATCG00480.1		HCD	1	0	1	1		90.95	3.67211e-08	0	8.26639	82	3	1086.88
	High										mPSAVGYQPTLSTEmGTLQER	Unambiguous	1	1	ATCG00480.1	M1(Oxidation); M15(Oxidation)	HCD	1	0	1	1		90.93	4.29853e-08	0	1.72219	35	3	776.7
				High							EGNDLYmEmKESGVINEQNLAESK	Unambiguous	1	1	ATCG00480.1	M7(Oxidation); M9(Oxidation)	HCD	1	0	1	1		90.93	5.71119e-08	1	0	69	3	920.749
								High			VALVYGQMNEPPGAR	Unambiguous	1	1	ATCG00480.1		HCD	1	0	1	1		90.6	2.50838e-08	0	6.69015	3	2	801.409
								High			FVQAGSEVSALLGR	Unambiguous	1	1	ATCG00480.1		HCD	1	0	1	1		90.57	1.55668e-08	0	13.9607	10	2	717.39
					High						VALVYGQMNEPPGAR	Unambiguous	1	1	ATCG00480.1		HCD	1	0	1	1		90.37	2.45654e-08	0	4.32718	2	2	801.409
							High				VALVYGQMNEPPGAR	Unambiguous	1	1	ATCG00480.1		HCD	1	0	1	1		90.35	2.78155e-08	0	7.64912	44	2	801.409
	High										VALVYGQMNEPPGAR	Unambiguous	1	1	ATCG00480.1		HCD	1	0	1	1		90.26	2.8398e-08	0	5.02805	21	2	801.409
						High					MPSAVGYQPTLSTEMGTLQER	Unambiguous	1	1	ATCG00480.1		HCD	1	0	1	1		90.14	4.33304e-08	0	0	49	2	1148.55
								High			GFNLILSGEFDSLPEQAFYLVGNIDEATAK	Unambiguous	1	1	ATCG00480.1		HCD	1	0	1	1		90.13	4.2751e-08	0	3.62323	12	3	1086.88
					High						MPSAVGYQPTLSTEmGTLQER	Unambiguous	1	1	ATCG00480.1	M15(Oxidation)	HCD	1	0	1	1		89.49	5.80296e-08	0	1.55166	41	3	771.369
						High					GRDTLGQEINVTcEVQQLLGNNR	Unambiguous	1	1	ATCG00480.1	C13(Carbamidomethyl)	HCD	1	0	1	1		89.35	4.7329e-08	1	0.339304	8	3	872.107
								High			IVGEEHYETAQQVK	Unambiguous	1	1	ATCG00480.1		HCD	1	0	1	1		89.33	3.2904e-08	0	0.310505	1	2	815.907
						High					IVGEEHYETAQQVKQTLQR	Unambiguous	1	1	ATCG00480.1		HCD	1	0	1	1		89.16	3.67657e-08	1	3.9202	71	3	753.057
									High		IVGEEHYETAQQVKQTLQR	Unambiguous	1	1	ATCG00480.1		HCD	1	0	1	1		89.12	3.56976e-08	1	5.13889	64	3	753.058
						High					TREGNDLYmEmKESGVINEQNLAESK	Unambiguous	1	1	ATCG00480.1	M9(Oxidation); M11(Oxidation)	HCD	1	0	1	1		89.07	9.66881e-08	2	0	59	3	1006.47
		High									TREGNDLYmEmKESGVINEQNLAESK	Unambiguous	1	1	ATCG00480.1	M9(Oxidation); M11(Oxidation)	HCD	1	0	1	1		88.69	1.08977e-07	2	0	250	3	1006.46
										High	GIYPAVDPLDSTSTMLQPR	Unambiguous	1	1	ATCG00480.1		HCD	1	0	1	1		88.62	4.65113e-08	0	1.78977	250	2	1031.02
	High										MPSAVGYQPTLSTEMGTLQER	Unambiguous	1	1	ATCG00480.1		HCD	1	0	1	1		88.59	6.71721e-08	0	0	250	2	1148.55
				High							mPSAVGYQPTLSTEMGTLQER	Unambiguous	1	1	ATCG00480.1	M1(Oxidation)	HCD	1	0	1	1		88.42	7.34507e-08	0	0	137	2	1156.55
									High		MPSAVGYQPTLSTEMGTLQER	Unambiguous	1	1	ATCG00480.1		HCD	1	0	1	1		88.4	6.81525e-08	0	0	77	2	1148.55
					High						FVQAGSEVSALLGR	Unambiguous	1	1	ATCG00480.1		HCD	1	0	1	1		88.26	1.97049e-08	0	5.6068	21	3	478.597
		High									GFNLILSGEFDSLPEQAFYLVGNIDEATAK	Unambiguous	1	1	ATCG00480.1		HCD	1	0	1	1		88.25	6.74054e-08	0	1.08717	189	3	1086.88
						High					EGNDLYmEmKESGVINEQNLAESK	Unambiguous	1	1	ATCG00480.1	M7(Oxidation); M9(Oxidation)	HCD	1	0	1	1		88.25	1.05634e-07	1	0.330951	20	3	920.749
								High			mPSAVGYQPTLSTEmGTLQER	Unambiguous	1	1	ATCG00480.1	M1(Oxidation); M15(Oxidation)	HCD	1	0	1	1		88.08	8.40221e-08	0	0	50	2	1164.55
									High		mPSAVGYQPTLSTEMGTLQER	Unambiguous	1	1	ATCG00480.1	M1(Oxidation)	HCD	1	0	1	1		87.85	8.41623e-08	0	0	176	2	1156.55
										High	TREGNDLYmEmKESGVINEQNLAESK	Unambiguous	1	1	ATCG00480.1	M9(Oxidation); M11(Oxidation)	HCD	1	0	1	1		87.76	1.31818e-07	2	0	250	3	1006.46
	High										EGNDLYMEmKESGVINEQNLAESK	Unambiguous	1	1	ATCG00480.1	M9(Oxidation)	HCD	1	0	1	1		87.72	1.19852e-07	1	6.80787	250	3	915.418
	High										EGNDLYmEMKESGVINEQNLAESK	Unambiguous	1	1	ATCG00480.1	M7(Oxidation)	HCD	1	0	1	2		87.72	1.19852e-07	1	6.80787	250	3	915.418
								High			MPSAVGYQPTLSTEmGTLQER	Unambiguous	1	1	ATCG00480.1	M15(Oxidation)	HCD	1	0	1	1		87.69	8.77463e-08	0	1.51507	5	3	771.368
							High				IFNVLGEPVDNLGPVDTR	Unambiguous	1	1	ATCG00480.1		HCD	1	0	1	1		87.67	3.41148e-08	0	0.0939258	12	2	978.016
							High				EGNDLYmEmKESGVINEQNLAESK	Unambiguous	1	1	ATCG00480.1	M7(Oxidation); M9(Oxidation)	HCD	1	0	1	1		87.62	1.24201e-07	1	0	250	3	920.749
				High							IFNVLGEPVDNLGPVDTR	Unambiguous	1	1	ATCG00480.1		HCD	1	0	1	1		87.39	3.64779e-08	0	34.7305	156	2	978.015
								High			DVNEQDVLLFIDNIFR	Unambiguous	1	1	ATCG00480.1		HCD	1	0	1	1		87.2	5.38293e-08	0	2.54585	8	2	975.503
	High										TREGNDLYmEMKESGVINEQNLAESK	Unambiguous	1	1	ATCG00480.1	M9(Oxidation)	HCD	1	0	1	1		87	1.49345e-07	2	2.38047	250	3	1001.13
					High						mPSAVGYQPTLSTEmGTLQER	Unambiguous	1	1	ATCG00480.1	M1(Oxidation); M15(Oxidation)	HCD	1	0	1	1		86.97	1.06482e-07	0	3.0029	10	3	776.699
						High					mPSAVGYQPTLSTEmGTLQER	Unambiguous	1	1	ATCG00480.1	M1(Oxidation); M15(Oxidation)	HCD	1	0	1	1		86.47	1.19813e-07	0	1.88018	6	3	776.699
		High									GIYPAVDPLDSTSTMLQPR	Unambiguous	1	1	ATCG00480.1		HCD	1	0	1	1		86.39	7.81839e-08	0	0	44	2	1031.02
					High						TREGNDLYmEmKESGVINEQNLAESK	Unambiguous	1	1	ATCG00480.1	M9(Oxidation); M11(Oxidation)	HCD	1	0	1	1		86.34	1.83032e-07	2	0	157	3	1006.47
								High			TREGNDLYmEmKESGVINEQNLAESK	Unambiguous	1	1	ATCG00480.1	M9(Oxidation); M11(Oxidation)	HCD	1	0	1	1		86.32	1.83993e-07	2	3.29375	46	3	1006.46
				High							mPSAVGYQPTLSTEmGTLQER	Unambiguous	1	1	ATCG00480.1	M1(Oxidation); M15(Oxidation)	HCD	1	0	1	1		86.3	1.23072e-07	0	0	197	2	1164.54
							High				GIYPAVDPLDSTSTmLQPR	Unambiguous	1	1	ATCG00480.1	M15(Oxidation)	HCD	1	0	1	1		86.26	8.84854e-08	0	1.78639	250	2	1039.02
					High						EGNDLYmEmKESGVINEQNLAESK	Unambiguous	1	1	ATCG00480.1	M7(Oxidation); M9(Oxidation)	HCD	1	0	1	1		86.23	1.70812e-07	1	0	71	3	920.748
							High				GIYPAVDPLDSTSTmLQPR	Unambiguous	1	1	ATCG00480.1	M15(Oxidation)	HCD	1	0	1	1		86.08	9.27231e-08	0	4.16261	5	3	693.015
				High							GIYPAVDPLDSTSTMLQPR	Unambiguous	1	1	ATCG00480.1		HCD	1	0	1	1		86.01	8.79644e-08	0	0	44	2	1031.02
			High								GIYPAVDPLDSTSTMLQPR	Unambiguous	1	1	ATCG00480.1		HCD	1	0	1	1		85.88	9.24449e-08	0	1.07758	3	2	1031.02
									High		EGNDLYmEmKESGVINEQNLAESK	Unambiguous	1	1	ATCG00480.1	M7(Oxidation); M9(Oxidation)	HCD	1	0	1	1		85.87	1.83116e-07	1	1.43369	66	3	920.749
										High	GIYPAVDPLDSTSTMLQPR	Unambiguous	1	1	ATCG00480.1		HCD	1	0	1	1		85.85	8.86654e-08	0	0	29	2	1031.02
			High								EGNDLYmEmKESGVINEQNLAESK	Unambiguous	1	1	ATCG00480.1	M7(Oxidation); M9(Oxidation)	HCD	1	0	1	1		85.75	1.8665e-07	1	2.39613	28	3	920.749
						High					FVQAGSEVSALLGR	Unambiguous	1	1	ATCG00480.1		HCD	1	0	1	1		85.7	3.5932e-08	0	4.28006	2	2	717.391
						High					mPSAVGYQPTLSTEMGTLQER	Unambiguous	1	1	ATCG00480.1	M1(Oxidation)	HCD	1	0	1	1		85.62	1.43247e-07	0	9.4846	18	3	771.368
		High									mPSAVGYQPTLSTEmGTLQER	Unambiguous	1	1	ATCG00480.1	M1(Oxidation); M15(Oxidation)	HCD	1	0	1	1		85.59	1.47001e-07	0	2.6659	250	3	776.699
								High			mPSAVGYQPTLSTEmGTLQER	Unambiguous	1	1	ATCG00480.1	M1(Oxidation); M15(Oxidation)	HCD	1	0	1	1		85.44	1.52167e-07	0	1.99115	4	3	776.7
									High		GIYPAVDPLDSTSTMLQPR	Unambiguous	1	1	ATCG00480.1		HCD	1	0	1	1		85.37	1.03964e-07	0	0.167867	3	2	1031.02
		High									FVQAGSEVSALLGR	Unambiguous	1	1	ATCG00480.1		HCD	1	0	1	1		85.26	4.24439e-08	0	10.6744	67	3	478.597
								High			mPSAVGYQPTLSTEMGTLQER	Unambiguous	1	1	ATCG00480.1	M1(Oxidation)	HCD	1	0	1	1		85.24	1.53952e-07	0	27.9463	19	3	771.367
		High									MPSAVGYQPTLSTEmGTLQER	Unambiguous	1	1	ATCG00480.1	M15(Oxidation)	HCD	1	0	1	1		85.17	1.5691e-07	0	0	250	3	771.369
		High									VALVYGQMNEPPGAR	Unambiguous	1	1	ATCG00480.1		HCD	1	0	1	1		85.16	8.15312e-08	0	4.31788	16	2	801.409
									High		VALVYGQMNEPPGAR	Unambiguous	1	1	ATCG00480.1		HCD	1	0	1	1		85.13	8.14825e-08	0	6.33945	3	2	801.409
	High										VALVYGQMNEPPGAR	Unambiguous	1	1	ATCG00480.1		HCD	1	0	1	1		85.1	9.31724e-08	0	2.55273	66	2	801.409
				High							VALVYGQMNEPPGAR	Unambiguous	1	1	ATCG00480.1		HCD	1	0	1	1		85.09	8.70375e-08	0	4.13498	58	2	801.413
							High				VALVYGQMNEPPGAR	Unambiguous	1	1	ATCG00480.1		HCD	1	0	1	1		85.08	9.31368e-08	0	7.59801	23	2	801.409
					High						VALVYGQMNEPPGAR	Unambiguous	1	1	ATCG00480.1		HCD	1	0	1	1		85.07	9.86414e-08	0	3.46308	18	2	801.41
			High								VALVYGQMNEPPGAR	Unambiguous	1	1	ATCG00480.1		HCD	1	0	1	1		85.06	8.31184e-08	0	4.61745	20	2	801.409
								High			VALVYGQMNEPPGAR	Unambiguous	1	1	ATCG00480.1		HCD	1	0	1	1		85.04	8.35021e-08	0	3.97656	9	2	801.409
					High						VALVYGQMNEPPGAR	Unambiguous	1	1	ATCG00480.1		HCD	1	0	1	1		85.03	8.60499e-08	0	12.5209	15	2	801.409
		High									VALVYGQMNEPPGAR	Unambiguous	1	1	ATCG00480.1		HCD	1	0	1	1		85	8.45909e-08	0	17.2424	67	2	801.409
								High			VALVYGQMNEPPGAR	Unambiguous	1	1	ATCG00480.1		HCD	1	0	1	1		84.99	8.4469e-08	0	5.59405	1	2	801.409
										High	VALVYGQMNEPPGAR	Unambiguous	1	1	ATCG00480.1		HCD	1	0	1	1		84.99	8.68461e-08	0	7.44352	22	2	801.409
						High					VALVYGQMNEPPGAR	Unambiguous	1	1	ATCG00480.1		HCD	1	0	1	1		84.97	8.9476e-08	0	7.5794	25	2	801.413
							High				VALVYGQMNEPPGAR	Unambiguous	1	1	ATCG00480.1		HCD	1	0	1	1		84.96	9.62249e-08	0	0	121	2	801.409
							High				VALVYGQMNEPPGAR	Unambiguous	1	1	ATCG00480.1		HCD	1	0	1	1		84.92	9.71152e-08	0	0	136	2	801.409
					High						VALVYGQMNEPPGAR	Unambiguous	1	1	ATCG00480.1		HCD	1	0	1	1		84.89	8.90312e-08	0	10.2213	8	2	801.408
									High		IVGEEHYETAQQVK	Unambiguous	1	1	ATCG00480.1		HCD	1	0	1	1		84.84	9.25229e-08	0	0	114	2	815.907
								High			GIYPAVDPLDSTSTmLQPR	Unambiguous	1	1	ATCG00480.1	M15(Oxidation)	HCD	1	0	1	1		84.83	1.22991e-07	0	2.0824	32	2	1039.02
					High						VALVYGQMNEPPGAR	Unambiguous	1	1	ATCG00480.1		HCD	1	0	1	1		84.66	9.57542e-08	0	4.88126	59	2	801.412
							High				GMDVVDmGNPLSVPVGGATLGR	Unambiguous	1	1	ATCG00480.1	M7(Oxidation)	HCD	1	0	1	1		84.45	1.34237e-07	0	0	243	2	1079.53
				High							GRDTLGQEINVTcEVQQLLGNNR	Unambiguous	1	1	ATCG00480.1	C13(Carbamidomethyl)	HCD	1	0	1	1		84.42	1.47455e-07	1	0	11	3	872.107
		High									GIYPAVDPLDSTSTMLQPR	Unambiguous	1	1	ATCG00480.1		HCD	1	0	1	1		84.4	1.26714e-07	0	0.793488	29	3	687.683
						High					GRDTLGQEINVTcEVQQLLGNNR	Unambiguous	1	1	ATCG00480.1	C13(Carbamidomethyl)	HCD	1	0	1	1		84.4	1.44505e-07	1	1.42032	25	3	872.106
							High				GIYPAVDPLDSTSTMLQPR	Unambiguous	1	1	ATCG00480.1		HCD	1	0	1	1		84.34	1.28477e-07	0	1.47067	11	3	687.683
				High							GRDTLGQEINVTcEVQQLLGNNR	Unambiguous	1	1	ATCG00480.1	C13(Carbamidomethyl)	HCD	1	0	1	1		84.32	1.47561e-07	1	3.7416	168	3	872.106
					High						GRDTLGQEINVTcEVQQLLGNNR	Unambiguous	1	1	ATCG00480.1	C13(Carbamidomethyl)	HCD	1	0	1	1		84.31	1.48828e-07	1	1.54035	32	3	872.106
										High	IFNVLGEPVDNLGPVDTR	Unambiguous	1	1	ATCG00480.1		HCD	1	0	1	1		84.15	7.24956e-08	0	2.06089	79	3	652.347
	High										GIYPAVDPLDSTSTMLQPR	Unambiguous	1	1	ATCG00480.1		HCD	1	0	1	1		84.13	1.27887e-07	0	11.2578	223	2	1031.02
		High									IFNVLGEPVDNLGPVDTR	Unambiguous	1	1	ATCG00480.1		HCD	1	0	1	1		84.07	8.03071e-08	0	2.18044	250	3	652.347
	High										GIYPAVDPLDSTSTMLQPR	Unambiguous	1	1	ATCG00480.1		HCD	1	0	1	1		84.04	1.41216e-07	0	0.574903	12	2	1031.02
					High						MPSAVGYQPTLSTEMGTLQER	Unambiguous	1	1	ATCG00480.1		HCD	1	0	1	1		84.02	1.93384e-07	0	0	148	2	1148.55
				High							TREGNDLYmEMKESGVINEQNLAESK	Unambiguous	1	1	ATCG00480.1	M9(Oxidation)	HCD	1	0	1	1		83.9	3.02276e-07	2	0	209	3	1001.13
										High	IFNVLGEPVDNLGPVDTR	Unambiguous	1	1	ATCG00480.1		HCD	1	0	1	1		83.89	8.14597e-08	0	0.188924	4	2	978.016
			High								IFNVLGEPVDNLGPVDTR	Unambiguous	1	1	ATCG00480.1		HCD	1	0	1	1		83.86	8.07909e-08	0	10.0352	69	3	652.346
				High							FVQAGSEVSALLGR	Unambiguous	1	1	ATCG00480.1		HCD	1	0	1	1		83.85	5.5015e-08	0	3.77371	2	2	717.391
					High						GIYPAVDPLDSTSTMLQPR	Unambiguous	1	1	ATCG00480.1		HCD	1	0	1	1		83.75	1.43799e-07	0	0.792625	3	2	1031.02
				High							GIYPAVDPLDSTSTMLQPR	Unambiguous	1	1	ATCG00480.1		HCD	1	0	1	1		83.63	1.53246e-07	0	0	5	2	1031.02
								High			SAPAFIELDTKLSIFETGIK	Unambiguous	1	1	ATCG00480.1		HCD	1	0	1	1		83.54	4.5144e-08	1	8.41912	57	2	1090.6
				High							VALVYGQmNEPPGAR	Unambiguous	1	1	ATCG00480.1	M8(Oxidation)	HCD	1	0	1	1		83.43	1.35275e-07	0	0	4	2	809.408
			High								TREGNDLYmEmKESGVINEQNLAESK	Unambiguous	1	1	ATCG00480.1	M9(Oxidation); M11(Oxidation)	HCD	1	0	1	1		83.42	3.48521e-07	2	0	161	3	1006.47
						High					VALVYGQmNEPPGAR	Unambiguous	1	1	ATCG00480.1	M8(Oxidation)	HCD	1	0	1	1		83.34	1.33704e-07	0	0.820035	20	2	809.406
						High					IFNVLGEPVDNLGPVDTR	Unambiguous	1	1	ATCG00480.1		HCD	1	0	1	1		83.21	9.69384e-08	0	21.8804	8	2	978.015
									High		IVGEEHYETAQQVKQTLQR	Unambiguous	1	1	ATCG00480.1		HCD	1	0	1	1		83.2	1.47897e-07	1	2.70644	16	3	753.057
									High		GIYPAVDPLDSTSTmLQPR	Unambiguous	1	1	ATCG00480.1	M15(Oxidation)	HCD	1	0	1	1		83.13	1.81916e-07	0	2.10255	43	2	1039.02
							High				VALVYGQmNEPPGAR	Unambiguous	1	1	ATCG00480.1	M8(Oxidation)	HCD	1	0	1	1		83.08	1.40723e-07	0	6.34007	84	2	809.406
					High						IVGEEHYETAQQVKQTLQR	Unambiguous	1	1	ATCG00480.1		HCD	1	0	1	1		83.05	1.37983e-07	1	1.04056	95	3	753.058
										High	IVGEEHYETAQQVKQTLQR	Unambiguous	1	1	ATCG00480.1		HCD	1	0	1	1		82.88	1.43491e-07	1	7.63266	101	3	753.058
		High									mPSAVGYQPTLSTEmGTLQER	Unambiguous	1	1	ATCG00480.1	M1(Oxidation); M15(Oxidation)	HCD	1	0	1	1		82.82	2.78176e-07	0	0.163021	18	3	776.7
							High				GMDVVDMGNPLSVPVGGATLGR	Unambiguous	1	1	ATCG00480.1		HCD	1	0	1	1		82.78	1.88221e-07	0	4.64365	202	2	1071.54
								High			GIYPAVDPLDSTSTMLQPR	Unambiguous	1	1	ATCG00480.1		HCD	1	0	1	1		82.7	1.83128e-07	0	21.8117	7	3	687.683
									High		VALVYGQmNEPPGAR	Unambiguous	1	1	ATCG00480.1	M8(Oxidation)	HCD	1	0	1	1		82.68	1.59695e-07	0	4.3724	32	2	809.406
								High			GIYPAVDPLDSTSTmLQPR	Unambiguous	1	1	ATCG00480.1	M15(Oxidation)	HCD	1	0	1	1		82.65	2.08608e-07	0	13.9053	3	3	693.014
							High				GIYPAVDPLDSTSTMLQPR	Unambiguous	1	1	ATCG00480.1		HCD	1	0	1	1		82.41	1.95487e-07	0	2.27661	250	2	1031.02
									High		IFNVLGEPVDNLGPVDTR	Unambiguous	1	1	ATCG00480.1		HCD	1	0	1	1		82.36	1.0628e-07	0	8.3761	147	2	978.016
						High					FVQAGSEVSALLGR	Unambiguous	1	1	ATCG00480.1		HCD	1	0	1	1		82.35	9.66291e-08	0	12.0547	8	2	717.391
		High									AVAMSATEGLK	Unambiguous	1	1	ATCG00480.1		HCD	1	0	1	1		82.31	8.5186e-08	0	12.2589	38	2	539.285
								High			GRDTLGQEINVTcEVQQLLGNNR	Unambiguous	1	1	ATCG00480.1	C13(Carbamidomethyl)	HCD	1	0	1	1		81.97	2.56991e-07	1	9.75148	70	3	872.107
								High			TREGNDLYMEMKESGVINEQNLAESK	Unambiguous	1	1	ATCG00480.1		HCD	1	0	1	1		81.96	4.1933e-07	2	0	45	3	995.805
				High							TREGNDLYmEmKESGVINEQNLAESK	Unambiguous	1	1	ATCG00480.1	M9(Oxidation); M11(Oxidation)	HCD	1	0	1	1		81.84	5.10289e-07	2	0	187	3	1006.47
						High					GFNLILSGEFDSLPEQAFYLVGNIDEATAK	Unambiguous	1	1	ATCG00480.1		HCD	1	0	1	1		81.83	2.85423e-07	0	6.78729	24	3	1086.88
	High										MPSAVGYQPTLSTEmGTLQER	Unambiguous	1	1	ATCG00480.1	M15(Oxidation)	HCD	1	0	1	1		81.8	3.41579e-07	0	6.5815	149	3	771.368
									High		AVAMSATEGLK	Unambiguous	1	1	ATCG00480.1		HCD	1	0	1	1		81.78	9.92296e-08	0	23.7492	27	2	539.285
							High				GIYPAVDPLDSTSTMLQPR	Unambiguous	1	1	ATCG00480.1		HCD	1	0	1	1		81.71	2.41481e-07	0	0	14	2	1031.02
									High		FVQAGSEVSALLGR	Unambiguous	1	1	ATCG00480.1		HCD	1	0	1	1		81.71	8.90377e-08	0	4.58965	2	2	717.391
	High										FVQAGSEVSALLGR	Unambiguous	1	1	ATCG00480.1		HCD	1	0	1	1		81.6	9.51268e-08	0	4.05023	72	3	478.596
				High							mPSAVGYQPTLSTEmGTLQER	Unambiguous	1	1	ATCG00480.1	M1(Oxidation); M15(Oxidation)	HCD	1	0	1	1		81.48	3.7481e-07	0	0	234	2	1164.54
		High									FVQAGSEVSALLGR	Unambiguous	1	1	ATCG00480.1		HCD	1	0	1	1		81.45	9.45309e-08	0	0.504923	9	2	717.391
								High			GIYPAVDPLDSTSTMLQPR	Unambiguous	1	1	ATCG00480.1		HCD	1	0	1	1		81.45	2.47069e-07	0	0	1	2	1031.02
										High	FVQAGSEVSALLGR	Unambiguous	1	1	ATCG00480.1		HCD	1	0	1	1		81.4	1.00697e-07	0	2.53773	19	2	717.391
	High										mPNIYNALVVK	Unambiguous	1	1	ATCG00480.1	M1(Oxidation)	HCD	1	0	1	1		81.28	1.18412e-07	0	27.8009	70	2	639.351
					High						FVQAGSEVSALLGR	Unambiguous	1	1	ATCG00480.1		HCD	1	0	1	1		81.1	1.02465e-07	0	2.82954	2	2	717.391
		High									GIYPAVDPLDSTSTmLQPR	Unambiguous	1	1	ATCG00480.1	M15(Oxidation)	HCD	1	0	1	1		81.09	2.83594e-07	0	3.75875	242	3	693.014
										High	GIYPAVDPLDSTSTmLQPR	Unambiguous	1	1	ATCG00480.1	M15(Oxidation)	HCD	1	0	1	1		80.98	2.96455e-07	0	0	20	2	1039.02
									High		GRDTLGQEINVTcEVQQLLGNNR	Unambiguous	1	1	ATCG00480.1	C13(Carbamidomethyl)	HCD	1	0	1	1		80.93	3.24508e-07	1	2.53005	54	3	872.106
				High							IVGEEHYETAQQVK	Unambiguous	1	1	ATCG00480.1		HCD	1	0	1	1		80.86	2.21905e-07	0	4.53392	140	2	815.907
						High					TREGNDLYmEMKESGVINEQNLAESK	Unambiguous	1	1	ATCG00480.1	M9(Oxidation)	HCD	1	0	1	1		80.83	6.1292e-07	2	0	189	3	1001.13
				High							mPSAVGYQPTLSTEMGTLQER	Unambiguous	1	1	ATCG00480.1	M1(Oxidation)	HCD	1	0	1	1		80.79	4.19342e-07	0	17.8313	23	3	771.367
								High			GRDTLGQEINVTcEVQQLLGNNRVR	Unambiguous	1	1	ATCG00480.1	C13(Carbamidomethyl)	HCD	1	0	1	1		80.75	2.30963e-07	2	7.41022	39	3	957.161
				High							VALVYGQMNEPPGAR	Unambiguous	1	1	ATCG00480.1		HCD	1	0	1	1		80.62	2.36247e-07	0	6.38783	3	2	801.408
			High								IVGEEHYETAQQVK	Unambiguous	1	1	ATCG00480.1		HCD	1	0	1	1		80.5	2.51333e-07	0	0	44	2	815.907
			High								TREGNDLYMEMKESGVINEQNLAESK	Unambiguous	1	1	ATCG00480.1		HCD	1	0	1	1		80.49	6.21741e-07	2	8.00215	149	4	747.104
			High								IVGEEHYETAQQVKQTLQR	Unambiguous	1	1	ATCG00480.1		HCD	1	0	1	1		80.41	2.54321e-07	1	2.65071	112	3	753.059
							High				VALVYGQMNEPPGAR	Unambiguous	1	1	ATCG00480.1		HCD	1	0	1	1		80.41	2.74339e-07	0	6.38785	250	2	801.409
						High					MPSAVGYQPTLSTEmGTLQER	Unambiguous	1	1	ATCG00480.1	M15(Oxidation)	HCD	1	0	1	1		80.34	4.8223e-07	0	6.52813	39	3	771.369
					High						VALVYGQMNEPPGAR	Unambiguous	1	1	ATCG00480.1		HCD	1	0	1	1		80.3	2.70177e-07	0	3.43207	82	2	801.409
								High			MPSAVGYQPTLSTEmGTLQER	Unambiguous	1	1	ATCG00480.1	M15(Oxidation)	HCD	1	0	1	1		80.28	4.86126e-07	0	7.00624	38	3	771.368
			High								GIYPAVDPLDSTSTMLQPR	Unambiguous	1	1	ATCG00480.1		HCD	1	0	1	1		80.26	3.21184e-07	0	4.4182	100	2	1031.02
	High										MPSAVGYQPTLSTEMGTLQER	Unambiguous	1	1	ATCG00480.1		HCD	1	0	1	1		80.21	4.74492e-07	0	12.1348	84	3	766.036
						High					GIYPAVDPLDSTSTMLQPR	Unambiguous	1	1	ATCG00480.1		HCD	1	0	1	1		80.17	3.28391e-07	0	1.81934	3	3	687.683
		High									EGNDLYmEmKESGVINEQNLAESK	Unambiguous	1	1	ATCG00480.1	M7(Oxidation); M9(Oxidation)	HCD	1	0	1	1		80.11	6.97118e-07	1	0	85	3	920.749
					High						IVGEEHYETAQQVKQTLQR	Unambiguous	1	1	ATCG00480.1		HCD	1	0	1	1		80.03	3.08363e-07	1	3.55477	15	3	753.057
			High								GIYPAVDPLDSTSTMLQPR	Unambiguous	1	1	ATCG00480.1		HCD	1	0	1	1		80.02	3.45903e-07	0	4.57337	4	3	687.683
							High				GLAAKGIYPAVDPLDSTSTmLQPR	Unambiguous	1	1	ATCG00480.1	M20(Oxidation)	HCD	1	0	1	1		79.91	2.59319e-07	1	25.8597	250	3	839.772
									High		mPSAVGYQPTLSTEmGTLQER	Unambiguous	1	1	ATCG00480.1	M1(Oxidation); M15(Oxidation)	HCD	1	0	1	1		79.91	5.47224e-07	0	0	189	2	1164.55
								High			GIYPAVDPLDSTSTMLQPR	Unambiguous	1	1	ATCG00480.1		HCD	1	0	1	1		79.81	3.58861e-07	0	5.35406	1	3	687.683
						High					mPSAVGYQPTLSTEmGTLQER	Unambiguous	1	1	ATCG00480.1	M1(Oxidation); M15(Oxidation)	HCD	1	0	1	1		79.79	5.5101e-07	0	0	88	2	1164.54
						High					VALVYGQMNEPPGAR	Unambiguous	1	1	ATCG00480.1		HCD	1	0	1	1		79.76	2.87983e-07	0	23.5917	85	2	801.408
		High									IVGEEHYETAQQVK	Unambiguous	1	1	ATCG00480.1		HCD	1	0	1	1		79.7	2.79667e-07	0	0	21	2	815.907
								High			GRDTLGQEINVTcEVQQLLGNNR	Unambiguous	1	1	ATCG00480.1	C13(Carbamidomethyl)	HCD	1	0	1	1		79.7	4.35573e-07	1	0.134326	1	3	872.107
						High					mPSAVGYQPTLSTEmGTLQER	Unambiguous	1	1	ATCG00480.1	M1(Oxidation); M15(Oxidation)	HCD	1	0	1	1		79.56	5.89277e-07	0	0	166	2	1164.55
	High										GRDTLGQEINVTcEVQQLLGNNR	Unambiguous	1	1	ATCG00480.1	C13(Carbamidomethyl)	HCD	1	0	1	1		79.42	4.58866e-07	1	2.19383	250	3	872.106
				High							mPSAVGYQPTLSTEmGTLQER	Unambiguous	1	1	ATCG00480.1	M1(Oxidation); M15(Oxidation)	HCD	1	0	1	1		79.3	6.22696e-07	0	2.06917	14	3	776.699
								High			IVGEEHYETAQQVK	Unambiguous	1	1	ATCG00480.1		HCD	1	0	1	1		79.23	3.25362e-07	0	0	40	2	815.909
						High					TREGNDLYmEmKESGVINEQNLAESK	Unambiguous	1	1	ATCG00480.1	M9(Oxidation); M11(Oxidation)	HCD	1	0	1	1		79.22	9.16703e-07	2	0	146	3	1006.47
								High			MPSAVGYQPTLSTEMGTLQER	Unambiguous	1	1	ATCG00480.1		HCD	1	0	1	1		79.21	5.42773e-07	0	5.12292	21	2	1148.55
	High										FVQAGSEVSALLGR	Unambiguous	1	1	ATCG00480.1		HCD	1	0	1	1		79.2	1.58699e-07	0	4.36944	21	2	717.392
	High										TREGNDLYmEmKESGVINEQNLAESK	Unambiguous	1	1	ATCG00480.1	M9(Oxidation); M11(Oxidation)	HCD	1	0	1	1		79.11	9.82565e-07	2	0	188	3	1006.46
					High						mPSAVGYQPTLSTEmGTLQER	Unambiguous	1	1	ATCG00480.1	M1(Oxidation); M15(Oxidation)	HCD	1	0	1	1		79.02	6.60405e-07	0	0	158	2	1164.55
				High							DTLGQEINVTcEVQQLLGNNR	Unambiguous	1	1	ATCG00480.1	C11(Carbamidomethyl)	HCD	1	0	1	1		78.95	5.07491e-07	0	9.8875	25	3	801.065
							High				IVGEEHYETAQQVKQTLQR	Unambiguous	1	1	ATCG00480.1		HCD	1	0	1	1		78.94	3.69529e-07	1	8.14741	207	3	753.058
								High			IVGEEHYETAQQVKQTLQR	Unambiguous	1	1	ATCG00480.1		HCD	1	0	1	1		78.88	3.68199e-07	1	5.96789	23	3	753.058
							High				IFNVLGEPVDNLGPVDTR	Unambiguous	1	1	ATCG00480.1		HCD	1	0	1	1		78.86	2.40531e-07	0	15.1959	131	3	652.347
								High			GIYPAVDPLDSTSTMLQPR	Unambiguous	1	1	ATCG00480.1		HCD	1	0	1	1		78.83	4.59523e-07	0	0	19	2	1031.02
										High	IVGEEHYETAQQVK	Unambiguous	1	1	ATCG00480.1		HCD	1	0	1	1		78.81	3.6366e-07	0	1.83178	32	2	815.907
			High								mPSAVGYQPTLSTEMGTLQERITSTK	Unambiguous	1	1	ATCG00480.1	M1(Oxidation)	HCD	1	0	1	1		78.8	5.8201e-07	1	0	142	3	948.137
								High			IVGEEHYETAQQVK	Unambiguous	1	1	ATCG00480.1		HCD	1	0	1	1		78.79	3.65338e-07	0	29.3745	41	2	815.907
								High			ESGVINEQNLAESK	Unambiguous	1	1	ATCG00480.1		HCD	1	0	1	1		78.72	3.22264e-07	0	15.5411	3	2	759.375
									High		GIYPAVDPLDSTSTMLQPR	Unambiguous	1	1	ATCG00480.1		HCD	1	0	1	1		78.62	4.79541e-07	0	30.3688	25	3	687.683
						High					IFNVLGEPVDNLGPVDTR	Unambiguous	1	1	ATCG00480.1		HCD	1	0	1	1		78.61	2.54784e-07	0	5.50702	1	3	652.347
								High			MPSAVGYQPTLSTEmGTLQER	Unambiguous	1	1	ATCG00480.1	M15(Oxidation)	HCD	1	0	1	1		78.57	7.10266e-07	0	6.91423	57	2	1156.55
			High								GIYPAVDPLDSTSTmLQPR	Unambiguous	1	1	ATCG00480.1	M15(Oxidation)	HCD	1	0	1	1		78.53	5.21145e-07	0	0	95	2	1039.02
									High		GIYPAVDPLDSTSTMLQPR	Unambiguous	1	1	ATCG00480.1		HCD	1	0	1	1		78.46	4.95399e-07	0	0	57	2	1031.02
				High							VALVYGQmNEPPGAR	Unambiguous	1	1	ATCG00480.1	M8(Oxidation)	HCD	1	0	1	1		78.38	4.16756e-07	0	5.46071	30	2	809.406
									High		IFNVLGEPVDNLGPVDTR	Unambiguous	1	1	ATCG00480.1		HCD	1	0	1	1		78.25	3.04484e-07	0	16.1016	26	3	652.346
			High								GGKIGLFGGAGVGK	Unambiguous	4	2	ATCG00480.1;AT5G08670.1		HCD	1	0	1	1		78.22	1.22035e-07	1	12.4903	14	2	609.354
										High	FVQAGSEVSALLGR	Unambiguous	1	1	ATCG00480.1		HCD	1	0	1	1		78.19	2.1618e-07	0	3.04848	40	2	717.391
	High										IVGEEHYETAQQVK	Unambiguous	1	1	ATCG00480.1		HCD	1	0	1	1		78.14	4.32762e-07	0	0	11	2	815.907
									High		FVQAGSEVSALLGR	Unambiguous	1	1	ATCG00480.1		HCD	1	0	1	1		78.1	2.17609e-07	0	0.398239	6	2	717.391
	High										FVQAGSEVSALLGR	Unambiguous	1	1	ATCG00480.1		HCD	1	0	1	1		78.09	2.04915e-07	0	3.85971	36	2	717.391
										High	MPSAVGYQPTLSTEMGTLQER	Unambiguous	1	1	ATCG00480.1		HCD	1	0	1	1		78.06	7.55782e-07	0	10.4578	244	3	766.036
			High								FVQAGSEVSALLGR	Unambiguous	1	1	ATCG00480.1		HCD	1	0	1	1		78.03	2.10127e-07	0	16.2482	23	2	717.391
			High								GFNLILSGEFDSLPEQAFYLVGNIDEATAK	Unambiguous	1	1	ATCG00480.1		HCD	1	0	1	1		78.03	6.957e-07	0	0.787678	123	3	1086.88
						High					IVGEEHYETAQQVK	Unambiguous	1	1	ATCG00480.1		HCD	1	0	1	1		77.95	4.18447e-07	0	0.147003	5	2	815.907
				High							MPSAVGYQPTLSTEMGTLQER	Unambiguous	1	1	ATCG00480.1		HCD	1	0	1	1		77.94	8.00257e-07	0	1.57366	101	2	1148.55
					High						FVQAGSEVSALLGR	Unambiguous	1	1	ATCG00480.1		HCD	1	0	1	1		77.92	2.17938e-07	0	17.6109	33	2	717.391
							High				IVGEEHYETAQQVK	Unambiguous	1	1	ATCG00480.1		HCD	1	0	1	1		77.86	4.62401e-07	0	1.02679	118	2	815.907
		High									GmDVVDmGNPLSVPVGGATLGR	Unambiguous	1	1	ATCG00480.1	M2(Oxidation); M7(Oxidation)	HCD	1	0	1	1		77.85	6.60337e-07	0	0	98	2	1087.53
	High										IVGEEHYETAQQVK	Unambiguous	1	1	ATCG00480.1		HCD	1	0	1	1		77.83	4.64782e-07	0	1.8836	28	2	815.907
										High	EGNDLYmEmKESGVINEQNLAESK	Unambiguous	1	1	ATCG00480.1	M7(Oxidation); M9(Oxidation)	HCD	1	0	1	1		77.71	1.23687e-06	1	0	203	3	920.748
				High							GIYPAVDPLDSTSTmLQPR	Unambiguous	1	1	ATCG00480.1	M15(Oxidation)	HCD	1	0	1	1		77.61	6.46709e-07	0	3.57366	3	3	693.015
								High			TREGNDLYMEMKESGVINEQNLAESK	Unambiguous	1	1	ATCG00480.1		HCD	1	0	1	1		77.61	1.18332e-06	2	5.572	26	4	747.104
										High	mPSAVGYQPTLSTEmGTLQER	Unambiguous	1	1	ATCG00480.1	M1(Oxidation); M15(Oxidation)	HCD	1	0	1	1		77.57	9.38793e-07	0	1.74547	25	3	776.7
	High										TREGNDLYmEMKESGVINEQNLAESK	Unambiguous	1	1	ATCG00480.1	M9(Oxidation)	HCD	1	0	1	1		77.52	1.31873e-06	2	0	250	3	1001.13
					High						IVGEEHYETAQQVK	Unambiguous	1	1	ATCG00480.1		HCD	1	0	1	1		77.52	4.99171e-07	0	0.690934	11	2	815.907
								High			FVQAGSEVSALLGR	Unambiguous	1	1	ATCG00480.1		HCD	1	0	1	1		77.46	2.5216e-07	0	1.65704	0	2	717.391
	High										GIYPAVDPLDSTSTmLQPR	Unambiguous	1	1	ATCG00480.1	M15(Oxidation)	HCD	1	0	1	1		77.43	6.93051e-07	0	5.62387	141	2	1039.02
									High		GRDTLGQEINVTcEVQQLLGNNR	Unambiguous	1	1	ATCG00480.1	C13(Carbamidomethyl)	HCD	1	0	1	1		77.39	7.42326e-07	1	0.446007	7	3	872.107
										High	TVLIMELInNIAK	Unambiguous	1	1	ATCG00480.1	N9(Deamidated)	HCD	1	0	1	1		77.27	1.13437e-07	0	19.638	212	2	736.924
						High					VALVYGQMNEPPGAR	Unambiguous	1	1	ATCG00480.1		HCD	1	0	1	1		77.15	5.55127e-07	0	0.805976	17	2	801.409
			High								EGNDLYmEMKESGVINEQNLAESK	Unambiguous	1	1	ATCG00480.1	M7(Oxidation)	HCD	1	0	1	1		77.14	1.37073e-06	1	2.4408	155	3	915.418
									High		IVGEEHYETAQQVK	Unambiguous	1	1	ATCG00480.1		HCD	1	0	1	1		77.11	5.48592e-07	0	0.673918	4	2	815.907
							High				VALVYGQmNEPPGAR	Unambiguous	1	1	ATCG00480.1	M8(Oxidation)	HCD	1	0	1	1		77.1	5.77154e-07	0	0	64	2	809.406
				High							VALVYGQMNEPPGAR	Unambiguous	1	1	ATCG00480.1		HCD	1	0	1	1		77.09	5.32558e-07	0	8.69841	15	2	801.408
			High								TREGNDLYmEmKESGVINEQNLAESK	Unambiguous	1	1	ATCG00480.1	M9(Oxidation); M11(Oxidation)	HCD	1	0	1	1		77.08	1.50341e-06	2	0	38	3	1006.47
									High		GFNLILSGEFDSLPEQAFYLVGNIDEATAK	Unambiguous	1	1	ATCG00480.1		HCD	1	0	1	1		77.06	8.59966e-07	0	3.39488	41	3	1086.88
					High						VALVYGQmNEPPGAR	Unambiguous	1	1	ATCG00480.1	M8(Oxidation)	HCD	1	0	1	1		77.04	5.70356e-07	0	0	13	2	809.406
								High			VALVYGQmNEPPGAR	Unambiguous	1	1	ATCG00480.1	M8(Oxidation)	HCD	1	0	1	1		77.01	5.55398e-07	0	3.68502	5	2	809.407
										High	VALVYGQmNEPPGAR	Unambiguous	1	1	ATCG00480.1	M8(Oxidation)	HCD	1	0	1	1		76.95	5.97436e-07	0	3.19369	108	2	809.406
								High			TREGNDLYmEMKESGVINEQNLAESK	Unambiguous	1	1	ATCG00480.1	M9(Oxidation)	HCD	1	0	1	1		76.93	1.52076e-06	2	3.83813	44	3	1001.13
						High					VALVYGQmNEPPGAR	Unambiguous	1	1	ATCG00480.1	M8(Oxidation)	HCD	1	0	1	1		76.9	6.07417e-07	0	0	21	2	809.406
							High				GLAAKGIYPAVDPLDSTSTMLQPR	Unambiguous	1	1	ATCG00480.1		HCD	1	0	1	1		76.86	4.09035e-07	1	19.8113	63	3	834.441
					High						TREGNDLYmEMKESGVINEQNLAESK	Unambiguous	1	1	ATCG00480.1	M9(Oxidation)	HCD	1	0	1	1		76.83	1.55307e-06	2	14.5494	148	3	1001.13
						High					ESGVINEQNLAESK	Unambiguous	1	1	ATCG00480.1		HCD	1	0	1	1		76.81	5.51348e-07	0	10.2486	72	2	759.375
			High								MPSAVGYQPTLSTEMGTLQER	Unambiguous	1	1	ATCG00480.1		HCD	1	0	1	1		76.74	9.6915e-07	0	30.2341	60	3	766.035
						High					EGNDLYmEmKESGVINEQNLAESK	Unambiguous	1	1	ATCG00480.1	M7(Oxidation); M9(Oxidation)	HCD	1	0	1	1		76.71	1.54859e-06	1	1.40323	84	3	920.748
						High					MPSAVGYQPTLSTEMGTLQER	Unambiguous	1	1	ATCG00480.1		HCD	1	0	1	1		76.66	1.05622e-06	0	13.9463	15	3	766.037
		High									FVQAGSEVSALLGR	Unambiguous	1	1	ATCG00480.1		HCD	1	0	1	1		76.57	2.90786e-07	0	9.68346	123	2	717.392
									High		GIYPAVDPLDSTSTmLQPR	Unambiguous	1	1	ATCG00480.1	M15(Oxidation)	HCD	1	0	1	1		76.25	9.08236e-07	0	1.08166	2	3	693.014
									High		MPSAVGYQPTLSTEMGTLQERITSTK	Unambiguous	1	1	ATCG00480.1		HCD	1	0	1	1		76.17	1.09179e-06	1	6.4877	133	3	942.806
								High			mPSAVGYQPTLSTEmGTLQER	Unambiguous	1	1	ATCG00480.1	M1(Oxidation); M15(Oxidation)	HCD	1	0	1	1		76.08	1.26631e-06	0	9.89651	31	3	776.699
			High								GIYPAVDPLDSTSTMLQPR	Unambiguous	1	1	ATCG00480.1		HCD	1	0	1	1		76.01	8.58342e-07	0	0	72	2	1031.02
		High									MPSAVGYQPTLSTEmGTLQER	Unambiguous	1	1	ATCG00480.1	M15(Oxidation)	HCD	1	0	1	1		75.88	1.33245e-06	0	0	72	3	771.369
				High							IVGEEHYETAQQVKQTLQR	Unambiguous	1	1	ATCG00480.1		HCD	1	0	1	1		75.79	7.9749e-07	1	7.03861	68	3	753.057
										High	GIYPAVDPLDSTSTmLQPR	Unambiguous	1	1	ATCG00480.1	M15(Oxidation)	HCD	1	0	1	1		75.72	9.9933e-07	0	4.38668	147	2	1039.02
							High				VALVYGQmNEPPGAR	Unambiguous	1	1	ATCG00480.1	M8(Oxidation)	HCD	1	0	1	1		75.69	7.89089e-07	0	0	77	2	809.407
					High						IVGEEHYETAQQVK	Unambiguous	1	1	ATCG00480.1		HCD	1	0	1	1		75.66	7.25289e-07	0	0	23	2	815.906
										High	mPSAVGYQPTLSTEMGTLQER	Unambiguous	1	1	ATCG00480.1	M1(Oxidation)	HCD	1	0	1	1		75.6	1.39502e-06	0	28.6422	63	3	771.369
					High						GRDTLGQEINVTcEVQQLLGNNR	Unambiguous	1	1	ATCG00480.1	C13(Carbamidomethyl)	HCD	1	0	1	1		75.59	1.10423e-06	1	0.610691	11	3	872.106
			High								GRDTLGQEINVTcEVQQLLGNNR	Unambiguous	1	1	ATCG00480.1	C13(Carbamidomethyl)	HCD	1	0	1	1		75.58	1.07911e-06	1	2.96451	25	3	872.106
					High						GIYPAVDPLDSTSTmLQPR	Unambiguous	1	1	ATCG00480.1	M15(Oxidation)	HCD	1	0	1	1		75.54	1.04022e-06	0	29.7551	62	3	693.015
						High					GIYPAVDPLDSTSTMLQPR	Unambiguous	1	1	ATCG00480.1		HCD	1	0	1	1		75.49	1.01131e-06	0	0	58	2	1031.02
		High									EGNDLYmEmKESGVINEQNLAESK	Unambiguous	1	1	ATCG00480.1	M7(Oxidation); M9(Oxidation)	HCD	1	0	1	1		75.38	2.0774e-06	1	0.511648	218	3	920.748
								High			FVQAGSEVSALLGR	Unambiguous	1	1	ATCG00480.1		HCD	1	0	1	1		75.31	3.91608e-07	0	23.7563	5	2	717.392
									High		FVQAGSEVSALLGRmPSAVGYQPTLSTEmGTLQER	Unambiguous	1	1	ATCG00480.1	M15(Oxidation); M29(Oxidation)	HCD	1	0	1	1		75.25	1.49269e-06	1	18.2718	84	4	936.467
						High					GIYPAVDPLDSTSTmLQPR	Unambiguous	1	1	ATCG00480.1	M15(Oxidation)	HCD	1	0	1	1		75.15	1.12268e-06	0	0	40	2	1039.02
	High										EGNDLYmEmKESGVINEQNLAESK	Unambiguous	1	1	ATCG00480.1	M7(Oxidation); M9(Oxidation)	HCD	1	0	1	1		75.06	2.26431e-06	1	3.95011	221	3	920.748
							High				GIYPAVDPLDSTSTMLQPR	Unambiguous	1	1	ATCG00480.1		HCD	1	0	1	1		75.03	1.08348e-06	0	0	250	2	1031.02
							High				IFNVLGEPVDNLGPVDTR	Unambiguous	1	1	ATCG00480.1		HCD	1	0	1	1		74.97	6.24103e-07	0	11.9547	250	2	978.016
					High						GIYPAVDPLDSTSTMLQPR	Unambiguous	1	1	ATCG00480.1		HCD	1	0	1	1		74.92	1.11288e-06	0	39.4133	31	3	687.684
		High									mPSAVGYQPTLSTEmGTLQER	Unambiguous	1	1	ATCG00480.1	M1(Oxidation); M15(Oxidation)	HCD	1	0	1	1		74.67	1.83391e-06	0	6.92831	210	3	776.7
				High							GIYPAVDPLDSTSTmLQPR	Unambiguous	1	1	ATCG00480.1	M15(Oxidation)	HCD	1	0	1	1		74.58	1.31323e-06	0	1.4078	79	2	1039.02
							High				FVQAGSEVSALLGR	Unambiguous	1	1	ATCG00480.1		HCD	1	0	1	1		74.56	4.67177e-07	0	20.8705	95	2	717.392
		High									VALVYGQmNEPPGAR	Unambiguous	1	1	ATCG00480.1	M8(Oxidation)	HCD	1	0	1	1		74.42	1.09146e-06	0	1.03605	54	2	809.406
		High									GIYPAVDPLDSTSTmLQPR	Unambiguous	1	1	ATCG00480.1	M15(Oxidation)	HCD	1	0	1	1		74.42	1.34806e-06	0	0	250	2	1039.02
						High					GmDVVDmGNPLSVPVGGATLGR	Unambiguous	1	1	ATCG00480.1	M2(Oxidation); M7(Oxidation)	HCD	1	0	1	1		74.42	1.56852e-06	0	0	19	2	1087.53
						High					VALVYGQMNEPPGAR	Unambiguous	1	1	ATCG00480.1		HCD	1	0	1	1		74.37	1.00356e-06	0	3.33596	2	2	801.408
						High					GIYPAVDPLDSTSTmLQPR	Unambiguous	1	1	ATCG00480.1	M15(Oxidation)	HCD	1	0	1	1		74.35	1.41036e-06	0	0	4	2	1039.02
		High									TREGnDLYmEmKESGVINEQNLAESK	Unambiguous	1	1	ATCG00480.1	N5(Deamidated); M9(Oxidation); M11(Oxidation)	HCD	1	0	1	1		74.17	3.16405e-06	2	23.0917	250	4	755.347
						High					MPSAVGYQPTLSTEmGTLQER	Unambiguous	1	1	ATCG00480.1	M15(Oxidation)	HCD	1	0	1	1		74.16	1.97993e-06	0	8.82406	217	2	1156.55
			High								FVQAGSEVSALLGR	Unambiguous	1	1	ATCG00480.1		HCD	1	0	1	1		74.1	5.54389e-07	0	8.22181	20	2	717.391
		High									VALVYGQmNEPPGAR	Unambiguous	1	1	ATCG00480.1	M8(Oxidation)	HCD	1	0	1	1		73.92	1.20233e-06	0	0	8	2	809.408
				High							MPSAVGYQPTLSTEmGTLQER	Unambiguous	1	1	ATCG00480.1	M15(Oxidation)	HCD	1	0	1	1		73.91	2.08912e-06	0	0	177	2	1156.55
			High								VALVYGQmNEPPGAR	Unambiguous	1	1	ATCG00480.1	M8(Oxidation)	HCD	1	0	1	1		73.89	1.20863e-06	0	0	129	2	809.406
				High							GIYPAVDPLDSTSTmLQPR	Unambiguous	1	1	ATCG00480.1	M15(Oxidation)	HCD	1	0	1	1		73.82	1.56438e-06	0	0	11	2	1039.02
					High						GmDVVDmGNPLSVPVGGATLGR	Unambiguous	1	1	ATCG00480.1	M2(Oxidation); M7(Oxidation)	HCD	1	0	1	1		73.8	1.6779e-06	0	0	26	2	1087.53
										High	MPSAVGYQPTLSTEmGTLQER	Unambiguous	1	1	ATCG00480.1	M15(Oxidation)	HCD	1	0	1	1		73.76	2.21933e-06	0	0	250	2	1156.55
						High					VALVYGQmNEPPGAR	Unambiguous	1	1	ATCG00480.1	M8(Oxidation)	HCD	1	0	1	1		73.7	1.2904e-06	0	3.40085	84	2	809.405
	High										TREGNDLYmEmKESGVINEQNLAESK	Unambiguous	1	1	ATCG00480.1	M9(Oxidation); M11(Oxidation)	HCD	1	0	1	1		73.63	3.37055e-06	2	1.40973	45	4	755.101
					High						TREGNDLYmEmKESGVINEQNLAESK	Unambiguous	1	1	ATCG00480.1	M9(Oxidation); M11(Oxidation)	HCD	1	0	1	1		73.48	3.48451e-06	2	0	119	3	1006.46
		High									mPNIYNALVVK	Unambiguous	1	1	ATCG00480.1	M1(Oxidation)	HCD	1	0	1	1		73.31	6.95322e-07	0	21.2198	50	2	639.35
			High								IVGEEHYETAQQVKQTLQR	Unambiguous	1	1	ATCG00480.1		HCD	1	0	1	1		73.26	1.46576e-06	1	13.1372	93	3	753.057
	High										GIYPAVDPLDSTSTMLQPR	Unambiguous	1	1	ATCG00480.1		HCD	1	0	1	1		73.24	1.69779e-06	0	0	120	2	1031.02
								High			KGSITSIQAVYVPADDLTDPAPATTFAHLDATTVLSR	Unambiguous	1	1	ATCG00480.1		HCD	1	0	1	1		73.23	8.41343e-07	1	2.08959	48	3	1281.67
		High									AHGGVSVFGGVGER	Unambiguous	1	1	ATCG00480.1		HCD	1	0	1	1		73.21	7.90311e-07	0	1.75225	48	2	664.839
									High		GIYPAVDPLDSTSTmLQPR	Unambiguous	1	1	ATCG00480.1	M15(Oxidation)	HCD	1	0	1	1		73.07	1.89132e-06	0	44.2807	65	3	693.015
								High			FVQAGSEVSALLGR	Unambiguous	1	1	ATCG00480.1		HCD	1	0	1	1		73.04	6.62951e-07	0	9.20705	34	2	717.391
	High										EGNDLYmEmKESGVINEQNLAESK	Unambiguous	1	1	ATCG00480.1	M7(Oxidation); M9(Oxidation)	HCD	1	0	1	1		72.85	3.68867e-06	1	6.8472	147	3	920.749
		High									GIYPAVDPLDSTSTmLQPR	Unambiguous	1	1	ATCG00480.1	M15(Oxidation)	HCD	1	0	1	1		72.78	2.03247e-06	0	0.722507	8	3	693.014
			High								TVLIMELINNIAK	Unambiguous	1	1	ATCG00480.1		HCD	1	0	1	1		72.66	3.08941e-07	0	0.393544	1	2	736.432
					High						MPSAVGYQPTLSTEmGTLQER	Unambiguous	1	1	ATCG00480.1	M15(Oxidation)	HCD	1	0	1	1		72.66	2.8184e-06	0	1.84691	197	2	1156.55
				High							FVQAGSEVSALLGR	Unambiguous	1	1	ATCG00480.1		HCD	1	0	1	1		72.65	7.74132e-07	0	15.1728	16	3	478.597
			High								TNPTTSNPEVSIR	Unambiguous	1	1	ATCG00480.1		HCD	1	0	1	1		72.63	1.33438e-06	0	0.198951	2	2	708.36
										High	TNPTTSNPEVSIR	Unambiguous	1	1	ATCG00480.1		HCD	1	0	1	1		72.62	1.43318e-06	0	0.102537	6	2	708.36
					High						AVAmSATEGLKR	Unambiguous	1	1	ATCG00480.1	M4(Oxidation)	HCD	1	0	1	1		72.55	9.3114e-07	1	0.40652	7	2	625.332
									High		TVLIMELINNIAK	Unambiguous	1	1	ATCG00480.1		HCD	1	0	1	1		72.52	2.7708e-07	0	0.790155	3	2	736.432
					High						EGNDLYmEMKESGVINEQNLAESK	Unambiguous	1	1	ATCG00480.1	M7(Oxidation)	HCD	1	0	1	1		72.49	4.05537e-06	1	0	113	3	915.417
										High	VALVYGQmNEPPGAR	Unambiguous	1	1	ATCG00480.1	M8(Oxidation)	HCD	1	0	1	1		72.46	1.62318e-06	0	4.02595	24	2	809.406
								High			TREGNDLYmEmKESGVINEQNLAESK	Unambiguous	1	1	ATCG00480.1	M9(Oxidation); M11(Oxidation)	HCD	1	0	1	1		72.4	4.47405e-06	2	0.8306	12	4	755.101
		High									VALVYGQMNEPPGAR	Unambiguous	1	1	ATCG00480.1		HCD	1	0	1	1		72.37	1.74698e-06	0	3.80772	78	2	801.409
			High								VALVYGQMNEPPGAR	Unambiguous	1	1	ATCG00480.1		HCD	1	0	1	1		72.36	1.751e-06	0	3.0962	4	2	801.409
										High	VALVYGQMNEPPGAR	Unambiguous	1	1	ATCG00480.1		HCD	1	0	1	1		72.36	1.59129e-06	0	7.90806	108	2	801.409
				High							ESGVINEQNLAESK	Unambiguous	1	1	ATCG00480.1		HCD	1	0	1	1		72.32	1.44776e-06	0	9.36335	15	2	759.376
										High	EGNDLYmEmKESGVINEQNLAESK	Unambiguous	1	1	ATCG00480.1	M7(Oxidation); M9(Oxidation)	HCD	1	0	1	1		72.29	4.21994e-06	1	0	201	3	920.749
							High				VALVYGQmNEPPGAR	Unambiguous	1	1	ATCG00480.1	M8(Oxidation)	HCD	1	0	1	1		72.25	1.70955e-06	0	0	49	2	809.406
	High										GRDTLGQEINVTcEVQQLLGNNR	Unambiguous	1	1	ATCG00480.1	C13(Carbamidomethyl)	HCD	1	0	1	1		72.22	2.41716e-06	1	2.8846	250	3	872.106
			High								IVGEEHYETAQQVK	Unambiguous	1	1	ATCG00480.1		HCD	1	0	1	1		72.19	1.70314e-06	0	0	6	2	815.907
						High					EGNDLYmEMKESGVINEQNLAESK	Unambiguous	1	1	ATCG00480.1	M7(Oxidation)	HCD	1	0	1	1		72.19	4.29106e-06	1	0	122	3	915.417
				High							VALVYGQMNEPPGAR	Unambiguous	1	1	ATCG00480.1		HCD	1	0	1	1		72.17	1.55325e-06	0	7.27665	8	2	801.408
						High					FVQAGSEVSALLGR	Unambiguous	1	1	ATCG00480.1		HCD	1	0	1	1		72.14	8.27826e-07	0	16.4969	11	3	478.596
						High					GIYPAVDPLDSTSTMLQPR	Unambiguous	1	1	ATCG00480.1		HCD	1	0	1	1		72.11	2.20233e-06	0	0.259034	5	2	1031.02
										High	IFNVLGEPVDNLGPVDTR	Unambiguous	1	1	ATCG00480.1		HCD	1	0	1	1		72.1	1.23319e-06	0	0.739405	4	3	652.348
									High		FVQAGSEVSALLGR	Unambiguous	1	1	ATCG00480.1		HCD	1	0	1	1		72.08	8.51731e-07	0	2.59453	12	3	478.596
			High								VALVYGQMNEPPGAR	Unambiguous	1	1	ATCG00480.1		HCD	1	0	1	1		72.04	1.8849e-06	0	18.617	27	2	801.409
								High			IFNVLGEPVDNLGPVDTR	Unambiguous	1	1	ATCG00480.1		HCD	1	0	1	1		72	1.42596e-06	0	1.58144	0	3	652.345
					High						IFNVLGEPVDNLGPVDTR	Unambiguous	1	1	ATCG00480.1		HCD	1	0	1	1		71.95	1.19674e-06	0	4.09325	7	3	652.347
	High										ESGVINEQNLAESK	Unambiguous	1	1	ATCG00480.1		HCD	1	0	1	1		71.91	1.58466e-06	0	20.5327	144	2	759.376
				High							IFNVLGEPVDNLGPVDTR	Unambiguous	1	1	ATCG00480.1		HCD	1	0	1	1		71.91	1.2046e-06	0	3.57089	1	3	652.347
					High						EGNDLYmEmKESGVINEQNLAESK	Unambiguous	1	1	ATCG00480.1	M7(Oxidation); M9(Oxidation)	HCD	1	0	1	1		71.87	4.58992e-06	1	0	66	3	920.749
			High								IVGEEHYETAQQVKQTLQR	Unambiguous	1	1	ATCG00480.1		HCD	1	0	1	1		71.83	1.84049e-06	1	0	191	2	1129.08
		High									MPSAVGYQPTLSTEMGTLQER	Unambiguous	1	1	ATCG00480.1		HCD	1	0	1	1		71.76	3.25402e-06	0	0	250	2	1148.55
							High				GIYPAVDPLDSTSTmLQPR	Unambiguous	1	1	ATCG00480.1	M15(Oxidation)	HCD	1	0	1	1		71.72	2.453e-06	0	17.6328	204	3	693.014
	High										IFNVLGEPVDNLGPVDTR	Unambiguous	1	1	ATCG00480.1		HCD	1	0	1	1		71.66	1.39197e-06	0	12.1462	117	2	978.015
	High										GIYPAVDPLDSTSTmLQPR	Unambiguous	1	1	ATCG00480.1	M15(Oxidation)	HCD	1	0	1	1		71.66	2.3916e-06	0	16.3198	130	3	693.014
						High					VALVYGQMNEPPGAR	Unambiguous	1	1	ATCG00480.1		HCD	1	0	1	1		71.63	2.07151e-06	0	23.4509	83	2	801.409
				High							VALVYGQmNEPPGAR	Unambiguous	1	1	ATCG00480.1	M8(Oxidation)	HCD	1	0	1	1		71.62	2.08317e-06	0	0	117	2	809.406
						High					IFNVLGEPVDNLGPVDTR	Unambiguous	1	1	ATCG00480.1		HCD	1	0	1	1		71.58	1.38657e-06	0	11.0442	17	3	652.346
				High							GIYPAVDPLDSTSTmLQPR	Unambiguous	1	1	ATCG00480.1	M15(Oxidation)	HCD	1	0	1	1		71.54	2.69008e-06	0	19.7117	58	3	693.014
							High				GMDVVDmGNPLSVPVGGATLGR	Unambiguous	1	1	ATCG00480.1	M7(Oxidation)	HCD	1	0	1	1		71.47	2.8621e-06	0	8.99816	16	3	720.026
				High							VALVYGQmNEPPGAR	Unambiguous	1	1	ATCG00480.1	M8(Oxidation)	HCD	1	0	1	1		71.45	2.2845e-06	0	0	76	2	809.407
									High		EGNDLYMEmKESGVINEQNLAESK	Unambiguous	1	1	ATCG00480.1	M9(Oxidation)	HCD	1	0	1	1		71.41	4.71607e-06	1	3.31948	171	3	915.416
									High		EGNDLYmEMKESGVINEQNLAESK	Unambiguous	1	1	ATCG00480.1	M7(Oxidation)	HCD	1	0	1	2		71.41	4.71607e-06	1	3.31948	171	3	915.416
			High								MPSAVGYQPTLSTEmGTLQER	Unambiguous	1	1	ATCG00480.1	M15(Oxidation)	HCD	1	0	1	1		71.38	3.74807e-06	0	14.1477	164	3	771.368
			High								VALVYGQmNEPPGAR	Unambiguous	1	1	ATCG00480.1	M8(Oxidation)	HCD	1	0	1	1		71.34	2.17783e-06	0	5.29796	24	2	809.408
				High							VALVYGQMNEPPGAR	Unambiguous	1	1	ATCG00480.1		HCD	1	0	1	1		71.25	2.00597e-06	0	15.2029	110	2	801.409
						High					GIYPAVDPLDSTSTmLQPR	Unambiguous	1	1	ATCG00480.1	M15(Oxidation)	HCD	1	0	1	1		71.25	2.62838e-06	0	22.0088	62	3	693.013
						High					TREGNDLYmEMKESGVINEQNLAESK	Unambiguous	1	1	ATCG00480.1	M9(Oxidation)	HCD	1	0	1	1		71.22	5.64054e-06	2	4.75152	32	4	751.103
									High		GIYPAVDPLDSTSTmLQPR	Unambiguous	1	1	ATCG00480.1	M15(Oxidation)	HCD	1	0	1	1		71.14	2.89962e-06	0	0	3	2	1039.02
			High								MPSAVGYQPTLSTEMGTLQER	Unambiguous	1	1	ATCG00480.1		HCD	1	0	1	1		71.05	3.91047e-06	0	0	151	2	1148.55
						High					GmDVVDMGNPLSVPVGGATLGR	Unambiguous	1	1	ATCG00480.1	M2(Oxidation)	HCD	1	0	1	1		71.01	3.18982e-06	0	17.7957	11	3	720.026
			High								TNPTTSNPEVSIREKK	Unambiguous	1	1	ATCG00480.1		HCD	1	0	1	1		70.96	1.53121e-06	2	0	250	2	900.976
			High								IVGEEHYETAQQVKQTLQR	Unambiguous	1	1	ATCG00480.1		HCD	1	0	1	1		70.9	2.26373e-06	1	0.26529	1	3	753.058
								High			TREGNDLYmEmKESGVINEQNLAESK	Unambiguous	1	1	ATCG00480.1	M9(Oxidation); M11(Oxidation)	HCD	1	0	1	1		70.88	6.26727e-06	2	6.37053	44	3	1006.47
		High									GmDVVDmGNPLSVPVGGATLGR	Unambiguous	1	1	ATCG00480.1	M2(Oxidation); M7(Oxidation)	HCD	1	0	1	1		70.82	3.32833e-06	0	2.81633	250	3	725.359
					High						EGNDLYmEMKESGVINEQNLAESK	Unambiguous	1	1	ATCG00480.1	M7(Oxidation)	HCD	1	0	1	1		70.74	5.97924e-06	1	9.2575	111	3	915.418
				High							VALVYGQmNEPPGAR	Unambiguous	1	1	ATCG00480.1	M8(Oxidation)	HCD	1	0	1	1		70.73	2.54006e-06	0	0	100	2	809.406
										High	ESGVINEQNLAESK	Unambiguous	1	1	ATCG00480.1		HCD	1	0	1	1		70.56	2.10965e-06	0	10.7343	106	2	759.376
				High							IFNVLGEPVDnLGPVDTR	Unambiguous	1	1	ATCG00480.1	N11(Deamidated)	HCD	1	0	1	1		70.52	1.93844e-06	0	20.2115	239	2	978.508
				High							GmDVVDmGNPLSVPVGGATLGR	Unambiguous	1	1	ATCG00480.1	M2(Oxidation); M7(Oxidation)	HCD	1	0	1	1		70.47	3.80959e-06	0	0	36	2	1087.53
	High										GIYPAVDPLDSTSTmLQPR	Unambiguous	1	1	ATCG00480.1	M15(Oxidation)	HCD	1	0	1	1		70.33	3.45708e-06	0	0	18	2	1039.02
		High									GIYPAVDPLDSTSTMLQPR	Unambiguous	1	1	ATCG00480.1		HCD	1	0	1	1		70.33	3.19293e-06	0	18.2258	250	3	687.684
								High			AVAmSATEGLK	Unambiguous	1	1	ATCG00480.1	M4(Oxidation)	HCD	1	0	1	1		70.33	1.50146e-06	0	16.3747	1	2	547.282
		High									GIYPAVDPLDSTSTmLQPR	Unambiguous	1	1	ATCG00480.1	M15(Oxidation)	HCD	1	0	1	1		70.18	3.57856e-06	0	0	22	2	1039.02
							High				GFNLILSGEFDSLPEQAFYLVGNIDEATAK	Unambiguous	1	1	ATCG00480.1		HCD	1	0	1	1		70.13	4.23142e-06	0	1.90911	83	3	1086.88
	High										mPSAVGYQPTLSTEmGTLQER	Unambiguous	1	1	ATCG00480.1	M1(Oxidation); M15(Oxidation)	HCD	1	0	1	1		70.07	5.11194e-06	0	0	250	2	1164.54
				High							VALVYGQmNEPPGAR	Unambiguous	1	1	ATCG00480.1	M8(Oxidation)	HCD	1	0	1	1		70.07	3.14884e-06	0	1.42868	7	2	809.407
				High							VALVYGQmNEPPGAR	Unambiguous	1	1	ATCG00480.1	M8(Oxidation)	HCD	1	0	1	1		69.98	2.88325e-06	0	1.32845	18	2	809.406
		High									ATNLEMESK	Unambiguous	1	1	ATCG00480.1		HCD	1	0	1	1		69.96	1.16569e-06	0	3.0062	7	2	511.745
								High			FVQAGSEVSALLGR	Unambiguous	1	1	ATCG00480.1		HCD	1	0	1	1		69.94	1.80476e-06	0	6.57168	8	3	478.596
	High										TREGNDLYmEMKESGVINEQNLAESK	Unambiguous	1	1	ATCG00480.1	M9(Oxidation)	HCD	1	0	1	1		69.84	7.66215e-06	2	3.21062	71	4	751.103
		High									VALVYGQmNEPPGAR	Unambiguous	1	1	ATCG00480.1	M8(Oxidation)	HCD	1	0	1	1		69.79	3.17487e-06	0	1.8068	67	2	809.406
							High				GIYPAVDPLDSTSTMLQPR	Unambiguous	1	1	ATCG00480.1		HCD	1	0	1	1		69.75	3.57498e-06	0	39.2709	250	3	687.683
								High			EGNDLYmEmKESGVINEQNLAESK	Unambiguous	1	1	ATCG00480.1	M7(Oxidation); M9(Oxidation)	HCD	1	0	1	1		69.62	7.60734e-06	1	10.8765	29	3	920.749
								High			IFNVLGEPVDNLGPVDTR	Unambiguous	1	1	ATCG00480.1		HCD	1	0	1	1		69.51	2.28365e-06	0	27.3584	34	2	978.015
									High		TVLImELINNIAK	Unambiguous	1	1	ATCG00480.1	M5(Oxidation)	HCD	1	0	1	1		69.4	7.00374e-07	0	0.547462	0	2	744.431
								High			TREGNDLYmEMKESGVINEQNLAESK	Unambiguous	1	1	ATCG00480.1	M9(Oxidation)	HCD	1	0	1	1		69.38	8.77778e-06	2	6.83194	21	4	751.103
		High									IVGEEHYETAQQVK	Unambiguous	1	1	ATCG00480.1		HCD	1	0	1	1		69.1	3.40169e-06	0	0	250	2	815.907
								High			TNPTTSNPEVSIR	Unambiguous	1	1	ATCG00480.1		HCD	1	0	1	1		69.06	3.03584e-06	0	0.207594	0	2	708.36
				High							TVLImELINNIAK	Unambiguous	1	1	ATCG00480.1	M5(Oxidation)	HCD	1	0	1	1		69.03	7.06396e-07	0	0.913061	2	2	744.429
	High										TVLImELINNIAK	Unambiguous	1	1	ATCG00480.1	M5(Oxidation)	HCD	1	0	1	1		68.98	7.14576e-07	0	2.1408	3	2	744.429
					High						GIYPAVDPLDSTSTmLQPR	Unambiguous	1	1	ATCG00480.1	M15(Oxidation)	HCD	1	0	1	1		68.96	4.77736e-06	0	0	130	2	1039.02
						High					TVLImELINNIAK	Unambiguous	1	1	ATCG00480.1	M5(Oxidation)	HCD	1	0	1	1		68.96	6.73404e-07	0	2.12652	0	2	744.43
			High								EGNDLYmEMKESGVINEQNLAESK	Unambiguous	1	1	ATCG00480.1	M7(Oxidation)	HCD	1	0	1	1		68.94	9.11377e-06	1	5.14228	136	3	915.417
					High						TVLImELINNIAK	Unambiguous	1	1	ATCG00480.1	M5(Oxidation)	HCD	1	0	1	1		68.94	4.78665e-07	0	2.09912	2	2	744.429
			High								IGLFGGAGVGKTVLImELINNIAK	Unambiguous	1	1	ATCG00480.1	M16(Oxidation)	HCD	1	0	1	1		68.89	6.12392e-07	1	3.62655	38	3	815.47
		High									TVLImELINNIAK	Unambiguous	1	1	ATCG00480.1	M5(Oxidation)	HCD	1	0	1	1		68.85	6.38552e-07	0	2.42372	250	2	744.429
									High		TREGNDLYMEMKESGVINEQNLAESK	Unambiguous	1	1	ATCG00480.1		HCD	1	0	1	1		68.84	9.13667e-06	2	7.05994	105	4	747.104
	High										TREGNDLYmEmKESGVINEQNLAESK	Unambiguous	1	1	ATCG00480.1	M9(Oxidation); M11(Oxidation)	HCD	1	0	1	1		68.79	1.03722e-05	2	0	224	3	1006.47
	High										GRDTLGQEINVTcEVQQLLGNNRVR	Unambiguous	1	1	ATCG00480.1	C13(Carbamidomethyl)	HCD	1	0	1	1		68.73	3.55014e-06	2	3.34129	250	3	957.162
				High							IFNVLGEPVDNLGPVDTR	Unambiguous	1	1	ATCG00480.1		HCD	1	0	1	1		68.73	2.56548e-06	0	5.21645	16	3	652.346
										High	TVLImELInNIAK	Unambiguous	1	1	ATCG00480.1	M5(Oxidation); N9(Deamidated)	HCD	1	0	1	1		68.7	9.64508e-07	0	17.146	132	2	744.921
			High								mPSAVGYQPTLSTEmGTLQER	Unambiguous	1	1	ATCG00480.1	M1(Oxidation); M15(Oxidation)	HCD	1	0	1	1		68.55	7.37981e-06	0	0	250	2	1164.55
									High		TVLImELINNIAK	Unambiguous	1	1	ATCG00480.1	M5(Oxidation)	HCD	1	0	1	1		68.54	6.85798e-07	0	3.91413	1	2	744.43
					High						VALVYGQmNEPPGAR	Unambiguous	1	1	ATCG00480.1	M8(Oxidation)	HCD	1	0	1	1		68.52	4.03536e-06	0	0	20	2	809.406
									High		GIYPAVDPLDSTSTMLQPR	Unambiguous	1	1	ATCG00480.1		HCD	1	0	1	1		68.52	4.88602e-06	0	0	140	2	1031.02
								High			VALVYGQmNEPPGAR	Unambiguous	1	1	ATCG00480.1	M8(Oxidation)	HCD	1	0	1	1		68.45	4.22238e-06	0	0	21	2	809.406
									High		IFNVLGEPVDNLGPVDTR	Unambiguous	1	1	ATCG00480.1		HCD	1	0	1	1		68.44	2.67103e-06	0	0.868284	0	3	652.347
				High							IFNVLGEPVDNLGPVDTR	Unambiguous	1	1	ATCG00480.1		HCD	1	0	1	1		68.35	2.9536e-06	0	19.8438	22	2	978.015
								High			VALVYGQMNEPPGAR	Unambiguous	1	1	ATCG00480.1		HCD	1	0	1	1		68.34	4.34535e-06	0	2.91077	6	2	801.41
			High								GmDVVDMGNPLSVPVGGATLGR	Unambiguous	1	1	ATCG00480.1	M2(Oxidation)	HCD	1	0	1	1		68.31	5.67409e-06	0	15.3157	13	3	720.027
					High						TREGnDLYmEmKESGVINEQNLAESK	Unambiguous	1	1	ATCG00480.1	N5(Deamidated); M9(Oxidation); M11(Oxidation)	HCD	1	0	1	1		68.28	1.2311e-05	2	23.9757	97	4	755.348
						High					ESGVINEQNLAESK	Unambiguous	1	1	ATCG00480.1		HCD	1	0	1	1		68.27	3.66383e-06	0	21.956	7	2	759.376
			High								VALVYGQMNEPPGAR	Unambiguous	1	1	ATCG00480.1		HCD	1	0	1	1		68.21	4.13762e-06	0	1.24885	29	2	801.409
										High	VALVYGQMNEPPGAR	Unambiguous	1	1	ATCG00480.1		HCD	1	0	1	1		68.2	4.04878e-06	0	6.20573	250	2	801.409
			High								mPSAVGYQPTLSTEmGTLQER	Unambiguous	1	1	ATCG00480.1	M1(Oxidation); M15(Oxidation)	HCD	1	0	1	1		68.19	8.01761e-06	0	0	250	2	1164.55
		High									VALVYGQMNEPPGAR	Unambiguous	1	1	ATCG00480.1		HCD	1	0	1	1		68.18	4.58445e-06	0	4.60438	49	2	801.409
			High								VALVYGQMNEPPGAR	Unambiguous	1	1	ATCG00480.1		HCD	1	0	1	1		68.15	4.61623e-06	0	10.3865	10	2	801.409
						High					VALVYGQMNEPPGAR	Unambiguous	1	1	ATCG00480.1		HCD	1	0	1	1		68.15	4.61623e-06	0	14.9128	8	2	801.409
				High							VALVYGQMNEPPGAR	Unambiguous	1	1	ATCG00480.1		HCD	1	0	1	1		68.14	4.60385e-06	0	13.6899	87	2	801.411
	High										VALVYGQMNEPPGAR	Unambiguous	1	1	ATCG00480.1		HCD	1	0	1	1		68.13	4.63754e-06	0	2.34143	7	2	801.409
						High					VALVYGQMNEPPGAR	Unambiguous	1	1	ATCG00480.1		HCD	1	0	1	1		68.06	4.00166e-06	0	8.57566	7	2	801.408
	High										VALVYGQMNEPPGAR	Unambiguous	1	1	ATCG00480.1		HCD	1	0	1	1		68.05	4.72375e-06	0	0	190	2	801.409
									High		VALVYGQMNEPPGAR	Unambiguous	1	1	ATCG00480.1		HCD	1	0	1	1		68.02	4.73283e-06	0	1.05327	34	2	801.409
					High						mPSAVGYQPTLSTEmGTLQERITSTK	Unambiguous	1	1	ATCG00480.1	M1(Oxidation); M15(Oxidation)	HCD	1	0	1	1		68.01	8.6178e-06	1	0	184	3	953.467
	High										AVAMSATEGLK	Unambiguous	1	1	ATCG00480.1		HCD	1	0	1	1		68	2.36942e-06	0	12.4918	18	2	539.284
					High						IFNVLGEPVDNLGPVDTR	Unambiguous	1	1	ATCG00480.1		HCD	1	0	1	1		67.99	3.12149e-06	0	4.09278	4	2	978.015
									High		VALVYGQMNEPPGAR	Unambiguous	1	1	ATCG00480.1		HCD	1	0	1	1		67.98	4.80051e-06	0	17.447	15	2	801.409
										High	VALVYGQMNEPPGAR	Unambiguous	1	1	ATCG00480.1		HCD	1	0	1	1		67.95	4.39289e-06	0	8.92058	250	2	801.409
										High	VALVYGQMNEPPGAR	Unambiguous	1	1	ATCG00480.1		HCD	1	0	1	1		67.92	4.42334e-06	0	11.1307	66	2	801.409
			High								AVAMSATEGLK	Unambiguous	1	1	ATCG00480.1		HCD	1	0	1	1		67.89	2.4302e-06	0	13.3827	11	2	539.284
		High									VALVYGQMNEPPGAR	Unambiguous	1	1	ATCG00480.1		HCD	1	0	1	1		67.87	4.47456e-06	0	0	250	2	801.409
								High			AVAMSATEGLK	Unambiguous	1	1	ATCG00480.1		HCD	1	0	1	1		67.85	2.45268e-06	0	13.6451	3	2	539.285
			High								VALVYGQMNEPPGAR	Unambiguous	1	1	ATCG00480.1		HCD	1	0	1	1		67.84	4.95778e-06	0	2.07523	103	2	801.409
						High					VALVYGQMNEPPGAR	Unambiguous	1	1	ATCG00480.1		HCD	1	0	1	1		67.77	4.94643e-06	0	3.46087	65	2	801.41
										High	AVAMSATEGLK	Unambiguous	1	1	ATCG00480.1		HCD	1	0	1	1		67.76	2.50404e-06	0	31.508	136	2	539.284
						High					AVAMSATEGLK	Unambiguous	1	1	ATCG00480.1		HCD	1	0	1	1		67.75	2.50981e-06	0	18.5295	24	2	539.285
							High				VALVYGQMNEPPGAR	Unambiguous	1	1	ATCG00480.1		HCD	1	0	1	1		67.75	4.83496e-06	0	3.2408	250	2	801.409
							High				VALVYGQmNEPPGAR	Unambiguous	1	1	ATCG00480.1	M8(Oxidation)	HCD	1	0	1	1		67.71	5.04913e-06	0	0.231938	10	2	809.408
				High							AVAMSATEGLK	Unambiguous	1	1	ATCG00480.1		HCD	1	0	1	1		67.69	2.54473e-06	0	30.6264	30	2	539.285
									High		VALVYGQMNEPPGAR	Unambiguous	1	1	ATCG00480.1		HCD	1	0	1	1		67.68	4.52965e-06	0	9.57949	9	2	801.409
									High		VALVYGQMNEPPGAR	Unambiguous	1	1	ATCG00480.1		HCD	1	0	1	1		67.66	4.55056e-06	0	4.88934	79	2	801.409
							High				AVAMSATEGLK	Unambiguous	1	1	ATCG00480.1		HCD	1	0	1	1		67.65	2.49097e-06	0	19.4886	53	2	539.285
							High				GRDTLGQEINVTcEVQQLLGNNR	Unambiguous	1	1	ATCG00480.1	C13(Carbamidomethyl)	HCD	1	0	1	1		67.65	7.06919e-06	1	10.8253	250	3	872.105
					High						AVAMSATEGLK	Unambiguous	1	1	ATCG00480.1		HCD	1	0	1	1		67.63	2.5715e-06	0	45.6929	40	2	539.285
						High					EGNDLYmEMKESGVINEQNLAESK	Unambiguous	1	1	ATCG00480.1	M7(Oxidation)	HCD	1	0	1	1		67.63	1.22621e-05	1	8.34552	116	3	915.417
			High								mPSAVGYQPTLSTEmGTLQERITSTK	Unambiguous	1	1	ATCG00480.1	M1(Oxidation); M15(Oxidation)	HCD	1	0	1	1		67.6	8.97574e-06	1	0	250	3	953.468
			High								FVQAGSEVSALLGRmPSAVGYQPTLSTEmGTLQER	Unambiguous	1	1	ATCG00480.1	M15(Oxidation); M29(Oxidation)	HCD	1	0	1	1		67.6	8.12422e-06	1	4.68914	75	4	936.469
								High			VALVYGQMNEPPGAR	Unambiguous	1	1	ATCG00480.1		HCD	1	0	1	1		67.6	5.23947e-06	0	22.1985	3	2	801.409
		High									VALVYGQMNEPPGAR	Unambiguous	1	1	ATCG00480.1		HCD	1	0	1	1		67.57	5.03956e-06	0	21.8985	250	2	801.409
		High									VALVYGQmNEPPGAR	Unambiguous	1	1	ATCG00480.1	M8(Oxidation)	HCD	1	0	1	1		67.56	5.03364e-06	0	0	46	2	809.406
			High								MPSAVGYQPTLSTEMGTLQERITSTK	Unambiguous	1	1	ATCG00480.1		HCD	1	0	1	1		67.54	7.62055e-06	1	18.0543	146	3	942.806
								High			EGNDLYMEMKESGVINEQNLAESK	Unambiguous	1	1	ATCG00480.1		HCD	1	0	1	1		67.54	1.22545e-05	1	15.2994	40	3	910.086
			High								VALVYGQMNEPPGAR	Unambiguous	1	1	ATCG00480.1		HCD	1	0	1	1		67.5	4.7569e-06	0	15.6237	185	2	801.409
									High		TVLIMELInNIAK	Unambiguous	1	1	ATCG00480.1	N9(Deamidated)	HCD	1	0	1	1		67.5	1.22701e-06	0	33.098	32	2	736.924
				High							TVLIMELInNIAK	Unambiguous	1	1	ATCG00480.1	N9(Deamidated)	HCD	1	0	1	1		67.44	1.09984e-06	0	40.4264	32	2	736.924
					High						VALVYGQMNEPPGAR	Unambiguous	1	1	ATCG00480.1		HCD	1	0	1	1		67.44	5.4361e-06	0	17.3522	94	2	801.409
		High									AVAmSATEGLKR	Unambiguous	1	1	ATCG00480.1	M4(Oxidation)	HCD	1	0	1	1		67.35	3.12011e-06	1	0.745412	41	2	625.333
							High				IFNVLGEPVDNLGPVDTR	Unambiguous	1	1	ATCG00480.1		HCD	1	0	1	1		67.32	3.52171e-06	0	3.05613	12	3	652.347
		High									VALVYGQmNEPPGAR	Unambiguous	1	1	ATCG00480.1	M8(Oxidation)	HCD	1	0	1	1		67.3	5.34419e-06	0	0.932208	85	2	809.406
			High								VALVYGQmNEPPGAR	Unambiguous	1	1	ATCG00480.1	M8(Oxidation)	HCD	1	0	1	1		67.27	5.40936e-06	0	15.785	20	2	809.406
					High						AVAMSATEGLKR	Unambiguous	1	1	ATCG00480.1		HCD	1	0	1	1		67.27	3.07499e-06	1	2.60916	6	2	617.335
									High		TREGNDLYmEmKESGVINEQNLAESK	Unambiguous	1	1	ATCG00480.1	M9(Oxidation); M11(Oxidation)	HCD	1	0	1	1		67.27	1.46156e-05	2	0.22844	8	4	755.101
		High									IFNVLGEPVDNLGPVDTR	Unambiguous	1	1	ATCG00480.1		HCD	1	0	1	1		67.24	3.68158e-06	0	0.490305	6	3	652.348
	High										IFNVLGEPVDNLGPVDTR	Unambiguous	1	1	ATCG00480.1		HCD	1	0	1	1		67.23	3.56707e-06	0	3.56254	4	3	652.347
		High									VALVYGQMNEPPGAR	Unambiguous	1	1	ATCG00480.1		HCD	1	0	1	1		67.21	5.21846e-06	0	16.4479	33	2	801.408
							High				AVAmSATEGLKR	Unambiguous	1	1	ATCG00480.1	M4(Oxidation)	HCD	1	0	1	1		67.18	3.44566e-06	1	1.60467	30	2	625.333
								High			VALVYGQmNEPPGAR	Unambiguous	1	1	ATCG00480.1	M8(Oxidation)	HCD	1	0	1	1		67.05	5.83837e-06	0	3.14961	25	2	809.406
										High	GIYPAVDPLDSTSTMLQPR	Unambiguous	1	1	ATCG00480.1		HCD	1	0	1	1		67.02	6.86196e-06	0	0	250	2	1031.02
					High						GRDTLGQEINVTcEVQQLLGnNRVR	Unambiguous	1	1	ATCG00480.1	C13(Carbamidomethyl); N21(Deamidated)	HCD	1	0	1	1		66.91	6.6102e-06	2	2.80033	250	3	957.491
	High										IFNVLGEPVDNLGPVDTR	Unambiguous	1	1	ATCG00480.1		HCD	1	0	1	1		66.86	3.86368e-06	0	3.27363	61	3	652.347
								High			GmDVVDMGNPLSVPVGGATLGR	Unambiguous	1	1	ATCG00480.1	M2(Oxidation)	HCD	1	0	1	1		66.82	8.06922e-06	0	14.1942	4	3	720.027
			High								GRDTLGQEINVTcEVQQLLGnNRVR	Unambiguous	1	1	ATCG00480.1	C13(Carbamidomethyl); N21(Deamidated)	HCD	1	0	1	1		66.81	6.93093e-06	2	0	97	3	957.49
		High									TNPTTSNPEVSIR	Unambiguous	1	1	ATCG00480.1		HCD	1	0	1	1		66.8	5.10833e-06	0	0.320403	3	2	708.36
				High							VALVYGQmNEPPGAR	Unambiguous	1	1	ATCG00480.1	M8(Oxidation)	HCD	1	0	1	1		66.77	6.22718e-06	0	8.6358	101	2	809.406
					High						GIYPAVDPLDSTSTMLQPR	Unambiguous	1	1	ATCG00480.1		HCD	1	0	1	1		66.74	7.18124e-06	0	0	45	2	1031.02
	High										TNPTTSNPEVSIR	Unambiguous	1	1	ATCG00480.1		HCD	1	0	1	1		66.73	5.15948e-06	0	1.42176	4	2	708.36
							High				TNPTTSNPEVSIR	Unambiguous	1	1	ATCG00480.1		HCD	1	0	1	1		66.72	4.79895e-06	0	4.82906	83	2	708.362
								High			VGLTALTMAEYFR	Unambiguous	1	1	ATCG00480.1		HCD	1	0	1	1		66.71	4.14877e-06	0	46.8305	24	2	736.386
										High	GMDVVDMGNPLSVPVGGATLGR	Unambiguous	1	1	ATCG00480.1		HCD	1	0	1	1		66.7	7.68597e-06	0	4.4283	250	3	714.695
									High		TNPTTSNPEVSIR	Unambiguous	1	1	ATCG00480.1		HCD	1	0	1	1		66.69	5.07865e-06	0	0.0796036	1	2	708.36
							High				VALVYGQmNEPPGAR	Unambiguous	1	1	ATCG00480.1	M8(Oxidation)	HCD	1	0	1	1		66.65	6.43409e-06	0	1.96846	126	2	809.406
		High									VALVYGQmNEPPGAR	Unambiguous	1	1	ATCG00480.1	M8(Oxidation)	HCD	1	0	1	1		66.64	6.22131e-06	0	0	66	2	809.406
					High						VALVYGQmNEPPGAR	Unambiguous	1	1	ATCG00480.1	M8(Oxidation)	HCD	1	0	1	1		66.64	6.91498e-06	0	0	3	2	809.407
						High					TNPTTSNPEVSIR	Unambiguous	1	1	ATCG00480.1		HCD	1	0	1	1		66.62	5.3245e-06	0	0.313833	1	2	708.36
						High					TNPTTSNPEVSIR	Unambiguous	1	1	ATCG00480.1		HCD	1	0	1	1		66.6	5.16312e-06	0	2.82644	11	2	708.36
					High						TNPTTSNPEVSIR	Unambiguous	1	1	ATCG00480.1		HCD	1	0	1	1		66.57	5.22094e-06	0	6.79022	29	2	708.36
	High										MPSAVGYQPTLSTEmGTLQER	Unambiguous	1	1	ATCG00480.1	M15(Oxidation)	HCD	1	0	1	1		66.56	1.13491e-05	0	0	250	2	1156.55
					High						VALVYGQmNEPPGAR	Unambiguous	1	1	ATCG00480.1	M8(Oxidation)	HCD	1	0	1	1		66.56	6.37009e-06	0	5.27554	8	2	809.406
			High								mPNIYNALVVK	Unambiguous	1	1	ATCG00480.1	M1(Oxidation)	HCD	1	0	1	1		66.55	3.29751e-06	0	35.539	28	2	639.35
				High							IVGEEHYETAQQVK	Unambiguous	1	1	ATCG00480.1		HCD	1	0	1	1		66.54	6.2664e-06	0	0.145059	4	2	815.907
					High						TVLImELInNIAK	Unambiguous	1	1	ATCG00480.1	M5(Oxidation); N9(Deamidated)	HCD	1	0	1	1		66.54	2.05183e-06	0	19.5394	17	2	744.92
				High							TNPTTSNPEVSIR	Unambiguous	1	1	ATCG00480.1		HCD	1	0	1	1		66.5	5.30577e-06	0	9.84138	18	2	708.36
										High	AVAMSATEGLKR	Unambiguous	1	1	ATCG00480.1		HCD	1	0	1	1		66.5	3.73866e-06	1	14.9878	57	2	617.335
										High	TNPTTSNPEVSIR	Unambiguous	1	1	ATCG00480.1		HCD	1	0	1	1		66.49	5.87897e-06	0	1.77737	47	2	708.36
						High					TREGnDLYmEmKESGVINEQNLAESK	Unambiguous	1	1	ATCG00480.1	N5(Deamidated); M9(Oxidation); M11(Oxidation)	HCD	1	0	1	1		66.47	1.87553e-05	2	11.4088	69	4	755.347
				High							TREGNDLYmEmKESGVINEQNLAESK	Unambiguous	1	1	ATCG00480.1	M9(Oxidation); M11(Oxidation)	HCD	1	0	1	1		66.45	1.73698e-05	2	0	16	4	755.101
	High										VALVYGQmNEPPGAR	Unambiguous	1	1	ATCG00480.1	M8(Oxidation)	HCD	1	0	1	1		66.39	6.854e-06	0	4.76662	145	2	809.408
		High									TVLImELInNIAK	Unambiguous	1	1	ATCG00480.1	M5(Oxidation); N9(Deamidated)	HCD	1	0	1	1		66.38	2.12883e-06	0	28.9401	250	2	744.921
			High								TVLImELINNIAK	Unambiguous	1	1	ATCG00480.1	M5(Oxidation)	HCD	1	0	1	1		66.38	1.21976e-06	0	1.37674	1	2	744.43
					High						VALVYGQmNEPPGAR	Unambiguous	1	1	ATCG00480.1	M8(Oxidation)	HCD	1	0	1	1		66.35	6.89425e-06	0	0	110	2	809.405
										High	TVLImELINNIAK	Unambiguous	1	1	ATCG00480.1	M5(Oxidation)	HCD	1	0	1	1		66.29	1.32754e-06	0	0.711189	60	2	744.429
		High									TVLImELINnIAK	Unambiguous	1	1	ATCG00480.1	M5(Oxidation); N10(Deamidated)	HCD	1	0	1	2		66.13	2.25498e-06	0	28.9401	250	2	744.921
		High									TNPTTSNPEVSIREK	Unambiguous	1	1	ATCG00480.1		HCD	1	0	1	1		66.13	6.47239e-06	1	0	250	2	836.928
			High								ESGVINEQNLAESK	Unambiguous	1	1	ATCG00480.1		HCD	1	0	1	1		66.12	6.46287e-06	0	17.2218	47	2	759.375
									High		IFNVLGEPVDNLGPVDTR	Unambiguous	1	1	ATCG00480.1		HCD	1	0	1	1		66.02	4.91318e-06	0	17.9569	9	3	652.346
										High	TVLImELInNIAK	Unambiguous	1	1	ATCG00480.1	M5(Oxidation); N9(Deamidated)	HCD	1	0	1	1		66.01	2.31815e-06	0	44.0399	250	2	744.921
										High	TNPTTSNPEVSIREK	Unambiguous	1	1	ATCG00480.1		HCD	1	0	1	1		65.95	7.19095e-06	1	0	250	2	836.929
						High					GIYPAVDPLDSTSTMLQPR	Unambiguous	1	1	ATCG00480.1		HCD	1	0	1	1		65.92	8.80154e-06	0	0	185	2	1031.02
								High			AHGGVSVFGGVGER	Unambiguous	1	1	ATCG00480.1		HCD	1	0	1	1		65.91	4.68018e-06	0	17.231	6	2	664.839
									High		TNPTTSNPEVSIREK	Unambiguous	1	1	ATCG00480.1		HCD	1	0	1	1		65.82	7.29164e-06	1	0	124	2	836.928
	High										VALVYGQmNEPPGAR	Unambiguous	1	1	ATCG00480.1	M8(Oxidation)	HCD	1	0	1	1		65.8	7.52257e-06	0	4.49426	240	2	809.406
	High										TNPTTSNPEVSIREK	Unambiguous	1	1	ATCG00480.1		HCD	1	0	1	1		65.8	7.33845e-06	1	1.32533	250	2	836.928
				High							TNPTTSNPEVSIREK	Unambiguous	1	1	ATCG00480.1		HCD	1	0	1	1		65.79	7.34218e-06	1	0	167	2	836.928
			High								TNPTTSNPEVSIREK	Unambiguous	1	1	ATCG00480.1		HCD	1	0	1	1		65.78	7.37232e-06	1	6.85807	28	2	836.928
						High					TREGNDLYmEmKESGVINEQNLAESK	Unambiguous	1	1	ATCG00480.1	M9(Oxidation); M11(Oxidation)	HCD	1	0	1	1		65.77	2.05921e-05	2	0.203078	4	4	755.101
							High				IGLFGGAGVGKTVLIMELINNIAK	Unambiguous	1	1	ATCG00480.1		HCD	1	0	1	1		65.75	1.25342e-06	1	8.88948	250	3	810.138
								High			TNPTTSNPEVSIREK	Unambiguous	1	1	ATCG00480.1		HCD	1	0	1	1		65.73	7.12356e-06	1	8.45584	25	2	836.928
		High									VALVYGQmNEPPGAR	Unambiguous	1	1	ATCG00480.1	M8(Oxidation)	HCD	1	0	1	1		65.71	7.96205e-06	0	0.915368	14	2	809.408
						High					TNPTTSNPEVSIREK	Unambiguous	1	1	ATCG00480.1		HCD	1	0	1	1		65.66	7.56528e-06	1	8.13888	36	2	836.928
			High								TREGnDLYmEmKESGVINEQNLAESK	Unambiguous	1	1	ATCG00480.1	N5(Deamidated); M9(Oxidation); M11(Oxidation)	HCD	1	0	1	1		65.59	2.27748e-05	2	8.82483	125	4	755.348
								High			GIYPAVDPLDSTSTMLQPR	Unambiguous	1	1	ATCG00480.1		HCD	1	0	1	1		65.56	9.7012e-06	0	6.46722	43	2	1031.02
										High	IVGEEHYETAQQVK	Unambiguous	1	1	ATCG00480.1		HCD	1	0	1	1		65.55	7.27178e-06	0	0	250	2	815.907
						High					TNPTTSNPEVSIREK	Unambiguous	1	1	ATCG00480.1		HCD	1	0	1	1		65.52	7.56064e-06	1	10.7645	185	2	836.928
			High								DTLGQEINVTcEVQQLLGNNRVR	Unambiguous	1	1	ATCG00480.1	C11(Carbamidomethyl)	HCD	1	0	1	1		65.49	8.81363e-06	1	10.9096	25	3	886.122
			High								TREGNDLYmEmKESGVINEQNLAESK	Unambiguous	1	1	ATCG00480.1	M9(Oxidation); M11(Oxidation)	HCD	1	0	1	1		65.45	2.21667e-05	2	0.101822	11	4	755.101
							High				AVAmSATEGLKR	Unambiguous	1	1	ATCG00480.1	M4(Oxidation)	HCD	1	0	1	1		65.4	4.78749e-06	1	12.9351	81	2	625.332
									High		VALVYGQmNEPPGAR	Unambiguous	1	1	ATCG00480.1	M8(Oxidation)	HCD	1	0	1	1		65.39	8.02164e-06	0	0.503721	3	2	809.407
					High						TREGNDLYmEmKESGVINEQNLAESK	Unambiguous	1	1	ATCG00480.1	M9(Oxidation); M11(Oxidation)	HCD	1	0	1	1		65.35	2.24496e-05	2	0.213253	6	4	755.101
		High									TREGNDLYmEmKESGVINEQNLAESK	Unambiguous	1	1	ATCG00480.1	M9(Oxidation); M11(Oxidation)	HCD	1	0	1	1		65.34	2.29985e-05	2	0.0824628	20	4	755.101
							High				VALVYGQmNEPPGAR	Unambiguous	1	1	ATCG00480.1	M8(Oxidation)	HCD	1	0	1	1		65.08	9.26711e-06	0	0.914043	20	2	809.408
		High									IVGEEHYETAQQVKQTLQR	Unambiguous	1	1	ATCG00480.1		HCD	1	0	1	1		65.06	8.62373e-06	1	13.074	208	3	753.058
		High									VALVYGQmNEPPGAR	Unambiguous	1	1	ATCG00480.1	M8(Oxidation)	HCD	1	0	1	1		65.05	8.94059e-06	0	3.26316	26	2	809.406
						High					AVAmSATEGLKR	Unambiguous	1	1	ATCG00480.1	M4(Oxidation)	HCD	1	0	1	1		65.05	5.18929e-06	1	0.415701	4	2	625.332
									High		ESGVINEQNLAESK	Unambiguous	1	1	ATCG00480.1		HCD	1	0	1	1		65.05	7.50259e-06	0	22.7633	10	2	759.376
			High								GmDVVDmGNPLSVPVGGATLGR	Unambiguous	1	1	ATCG00480.1	M2(Oxidation); M7(Oxidation)	HCD	1	0	1	1		65.03	1.28604e-05	0	4.60266	182	3	725.359
		High									mPSAVGYQPTLSTEmGTLQER	Unambiguous	1	1	ATCG00480.1	M1(Oxidation); M15(Oxidation)	HCD	1	0	1	1		65	1.70763e-05	0	0	250	2	1164.55
										High	GIYPAVDPLDSTSTmLQPR	Unambiguous	1	1	ATCG00480.1	M15(Oxidation)	HCD	1	0	1	1		65	1.17953e-05	0	1.25625	6	3	693.015
					High						TNPTTSNPEVSIREK	Unambiguous	1	1	ATCG00480.1		HCD	1	0	1	1		64.97	8.48589e-06	1	0	112	2	836.928
									High		VALVYGQmNEPPGAR	Unambiguous	1	1	ATCG00480.1	M8(Oxidation)	HCD	1	0	1	1		64.95	9.35677e-06	0	0.652119	15	2	809.406
						High					TREGNDLYmEmKESGVINEQNLAESK	Unambiguous	1	1	ATCG00480.1	M9(Oxidation); M11(Oxidation)	HCD	1	0	1	1		64.92	2.53337e-05	2	10.5232	95	4	755.101
										High	GIYPAVDPLDSTSTMLQPR	Unambiguous	1	1	ATCG00480.1		HCD	1	0	1	1		64.91	1.10092e-05	0	1.02841	19	3	687.683
	High										AVAMSATEGLKR	Unambiguous	1	1	ATCG00480.1		HCD	1	0	1	1		64.89	5.31917e-06	1	23.8491	45	2	617.335
	High										GmDVVDmGNPLSVPVGGATLGR	Unambiguous	1	1	ATCG00480.1	M2(Oxidation); M7(Oxidation)	HCD	1	0	1	1		64.84	1.37472e-05	0	0.783679	93	3	725.36
			High								GIYPAVDPLDSTSTmLQPR	Unambiguous	1	1	ATCG00480.1	M15(Oxidation)	HCD	1	0	1	1		64.84	1.25496e-05	0	6.35386	3	3	693.014
			High								GIYPAVDPLDSTSTmLQPR	Unambiguous	1	1	ATCG00480.1	M15(Oxidation)	HCD	1	0	1	1		64.83	1.22662e-05	0	0	2	2	1039.02
										High	VALVYGQmNEPPGAR	Unambiguous	1	1	ATCG00480.1	M8(Oxidation)	HCD	1	0	1	1		64.83	9.61891e-06	0	2.99063	93	2	809.407
			High								VALVYGQmNEPPGAR	Unambiguous	1	1	ATCG00480.1	M8(Oxidation)	HCD	1	0	1	1		64.81	9.89457e-06	0	5.40947	25	2	809.406
					High						TREGNDLYmEMKESGVINEQNLAESK	Unambiguous	1	1	ATCG00480.1	M9(Oxidation)	HCD	1	0	1	1		64.66	2.57169e-05	2	19.4684	50	4	751.103
									High		VALVYGQMNEPPGAR	Unambiguous	1	1	ATCG00480.1		HCD	1	0	1	1		64.63	1.03822e-05	0	0	29	2	801.409
	High										VALVYGQmNEPPGAR	Unambiguous	1	1	ATCG00480.1	M8(Oxidation)	HCD	1	0	1	1		64.61	9.92846e-06	0	1.14031	30	2	809.406
									High		AVAMSATEGLKR	Unambiguous	1	1	ATCG00480.1		HCD	1	0	1	1		64.57	5.7259e-06	1	3.35376	4	2	617.335
		High									VALVYGQmNEPPGAR	Unambiguous	1	1	ATCG00480.1	M8(Oxidation)	HCD	1	0	1	1		64.53	1.05887e-05	0	0	99	2	809.406
										High	VALVYGQmNEPPGAR	Unambiguous	1	1	ATCG00480.1	M8(Oxidation)	HCD	1	0	1	1		64.52	1.0101e-05	0	0	114	2	809.406
									High		GRDTLGQEINVTcEVQQLLGNNRVR	Unambiguous	1	1	ATCG00480.1	C13(Carbamidomethyl)	HCD	1	0	1	1		64.51	9.61103e-06	2	1.1046	28	3	957.162
		High									ESGVINEQNLAESK	Unambiguous	1	1	ATCG00480.1		HCD	1	0	1	1		64.49	9.40645e-06	0	6.61347	106	2	759.375
			High								VALVYGQmNEPPGAR	Unambiguous	1	1	ATCG00480.1	M8(Oxidation)	HCD	1	0	1	1		64.49	1.13446e-05	0	0	3	2	809.407
									High		MPSAVGYQPTLSTEmGTLQER	Unambiguous	1	1	ATCG00480.1	M15(Oxidation)	HCD	1	0	1	1		64.45	1.86101e-05	0	0	207	2	1156.55
						High					AHGGVSVFGGVGER	Unambiguous	1	1	ATCG00480.1		HCD	1	0	1	1		64.44	5.95385e-06	0	2.66249	12	2	664.839
										High	VALVYGQmNEPPGAR	Unambiguous	1	1	ATCG00480.1	M8(Oxidation)	HCD	1	0	1	1		64.44	1.02708e-05	0	0.650415	60	2	809.406
					High						ESGVINEQNLAESK	Unambiguous	1	1	ATCG00480.1		HCD	1	0	1	1		64.36	9.21591e-06	0	24.6956	9	2	759.376
								High			VALVYGQmNEPPGAR	Unambiguous	1	1	ATCG00480.1	M8(Oxidation)	HCD	1	0	1	1		64.34	1.10623e-05	0	7.91467	6	2	809.406
								High			TNPTTSNPEVSIREK	Unambiguous	1	1	ATCG00480.1		HCD	1	0	1	1		64.23	9.93015e-06	1	28.1658	1	3	558.289
									High		TREGNDLYmEMKESGVINEQNLAESK	Unambiguous	1	1	ATCG00480.1	M9(Oxidation)	HCD	1	0	1	1		64.21	2.80124e-05	2	7.75651	57	4	751.103
		High									IFNVLGEPVDNLGPVDTR	Unambiguous	1	1	ATCG00480.1		HCD	1	0	1	1		64.19	7.77374e-06	0	1.41519	62	2	978.015
									High		VALVYGQmNEPPGAR	Unambiguous	1	1	ATCG00480.1	M8(Oxidation)	HCD	1	0	1	1		64.13	1.10887e-05	0	0	124	2	809.406
				High							TNPTTSNPEVSIREK	Unambiguous	1	1	ATCG00480.1		HCD	1	0	1	1		64.12	1.094e-05	1	5.92473	5	3	558.288
				High							FVQAGSEVSALLGRmPSAVGYQPTLSTEmGTLQER	Unambiguous	1	1	ATCG00480.1	M15(Oxidation); M29(Oxidation)	HCD	1	0	1	1		64.06	1.96519e-05	1	15.0888	116	4	936.467
									High		TNPTTSNPEVSIREK	Unambiguous	1	1	ATCG00480.1		HCD	1	0	1	1		64.02	1.04221e-05	1	4.91106	3	3	558.289
					High						mPSAVGYQPTLSTEmGTLQER	Unambiguous	1	1	ATCG00480.1	M1(Oxidation); M15(Oxidation)	HCD	1	0	1	1		64	2.104e-05	0	0	134	2	1164.55
	High										YKELQDIIAILGLDELSEEDRLTVAR	Unambiguous	1	1	ATCG00480.1		HCD	1	0	1	1		63.99	5.50654e-06	2	0.896499	19	3	1001.54
				High							GIYPAVDPLDSTSTMLQPR	Unambiguous	1	1	ATCG00480.1		HCD	1	0	1	1		63.97	1.39301e-05	0	22.6749	24	3	687.683
				High							TNPTTSNPEVSIR	Unambiguous	1	1	ATCG00480.1		HCD	1	0	1	1		63.93	9.89188e-06	0	0.569356	2	2	708.36
			High								ATNLEmESKLKK	Unambiguous	1	1	ATCG00480.1	M6(Oxidation)	HCD	1	0	1	1		63.92	6.08263e-06	2	1.43647	108	2	704.379
			High								TNPTTSNPEVSIREK	Unambiguous	1	1	ATCG00480.1		HCD	1	0	1	1		63.92	1.06649e-05	1	13.1639	34	3	558.289
									High		ESGVINEQNLAESK	Unambiguous	1	1	ATCG00480.1		HCD	1	0	1	1		63.91	1.07504e-05	0	30.4659	115	2	759.375
			High								IVGEEHYETAQQVK	Unambiguous	1	1	ATCG00480.1		HCD	1	0	1	1		63.87	1.15678e-05	0	5.56793	250	2	815.907
		High									AVAmSATEGLK	Unambiguous	1	1	ATCG00480.1	M4(Oxidation)	HCD	1	0	1	1		63.8	6.75328e-06	0	21.3798	15	2	547.282
					High						TNPTTSNPEVSIREK	Unambiguous	1	1	ATCG00480.1		HCD	1	0	1	1		63.8	1.12972e-05	1	10.8875	9	3	558.289
						High					VALVYGQmNEPPGAR	Unambiguous	1	1	ATCG00480.1	M8(Oxidation)	HCD	1	0	1	1		63.78	1.16843e-05	0	6.67405	7	2	809.407
				High							TVLImELInNIAK	Unambiguous	1	1	ATCG00480.1	M5(Oxidation); N9(Deamidated)	HCD	1	0	1	1		63.72	3.92773e-06	0	23.5698	16	2	744.921
	High										VALVYGQmNEPPGAR	Unambiguous	1	1	ATCG00480.1	M8(Oxidation)	HCD	1	0	1	1		63.61	1.25645e-05	0	8.92644	250	2	809.406
										High	TREGNDLYmEmKESGVINEQNLAESK	Unambiguous	1	1	ATCG00480.1	M9(Oxidation); M11(Oxidation)	HCD	1	0	1	1		63.61	3.39917e-05	2	0.514445	50	4	755.101
									High		DTLGQEINVTcEVQQLLGNNRVR	Unambiguous	1	1	ATCG00480.1	C11(Carbamidomethyl)	HCD	1	0	1	1		63.6	1.34883e-05	1	5.65006	14	3	886.122
							High				GmDVVDMGNPLSVPVGGATLGR	Unambiguous	1	1	ATCG00480.1	M2(Oxidation)	HCD	1	0	1	1		63.58	1.68615e-05	0	25.783	47	3	720.027
	High										AVAmSATEGLKR	Unambiguous	1	1	ATCG00480.1	M4(Oxidation)	HCD	1	0	1	1		63.54	7.41336e-06	1	16.1242	88	2	625.332
				High							EGNDLYmEMKESGVINEQNLAESK	Unambiguous	1	1	ATCG00480.1	M7(Oxidation)	HCD	1	0	1	1		63.52	3.07907e-05	1	7.09616	150	3	915.417
							High				VALVYGQmNEPPGAR	Unambiguous	1	1	ATCG00480.1	M8(Oxidation)	HCD	1	0	1	1		63.5	1.30655e-05	0	9.47392	250	2	809.407
								High			GmDVVDmGNPLSVPVGGATLGR	Unambiguous	1	1	ATCG00480.1	M2(Oxidation); M7(Oxidation)	HCD	1	0	1	1		63.49	1.83115e-05	0	3.15494	2	3	725.358
					High						VALVYGQmNEPPGAR	Unambiguous	1	1	ATCG00480.1	M8(Oxidation)	HCD	1	0	1	1		63.39	1.37672e-05	0	5.54181	28	2	809.406
		High									SAPAFIELDTK	Unambiguous	1	1	ATCG00480.1		HCD	1	0	1	1		63.37	8.14654e-06	0	26.4958	44	2	596.317
										High	VALVYGQMNEPPGAR	Unambiguous	1	1	ATCG00480.1		HCD	1	0	1	1		63.37	1.22658e-05	0	19.7731	34	2	801.409
			High								TVLImELInNIAK	Unambiguous	1	1	ATCG00480.1	M5(Oxidation); N9(Deamidated)	HCD	1	0	1	1		63.33	3.83225e-06	0	22.4575	49	2	744.922
					High						VALVYGQmNEPPGAR	Unambiguous	1	1	ATCG00480.1	M8(Oxidation)	HCD	1	0	1	1		63.28	1.38854e-05	0	4.78074	33	2	809.406
			High								VALVYGQmNEPPGAR	Unambiguous	1	1	ATCG00480.1	M8(Oxidation)	HCD	1	0	1	1		63.27	1.39409e-05	0	6.50159	36	2	809.406
								High			VALVYGQMNEPPGAR	Unambiguous	1	1	ATCG00480.1		HCD	1	0	1	1		63.23	1.36897e-05	0	14.9992	25	2	801.409
	High										TREGNDLYMEMKESGVINEQNLAESK	Unambiguous	1	1	ATCG00480.1		HCD	1	0	1	1		63.18	3.2649e-05	2	4.59114	180	4	747.104
									High		VALVYGQmNEPPGAR	Unambiguous	1	1	ATCG00480.1	M8(Oxidation)	HCD	1	0	1	1		63.18	1.42088e-05	0	0.953584	16	2	809.406
									High		VALVYGQmNEPPGAR	Unambiguous	1	1	ATCG00480.1	M8(Oxidation)	HCD	1	0	1	1		63.18	1.38722e-05	0	7.41644	40	2	809.406
	High										SAPAFIELDTK	Unambiguous	1	1	ATCG00480.1		HCD	1	0	1	1		63.15	8.56985e-06	0	32.3148	45	2	596.317
					High						GIYPAVDPLDSTSTmLQPR	Unambiguous	1	1	ATCG00480.1	M15(Oxidation)	HCD	1	0	1	1		63.12	1.81848e-05	0	0.12912	2	2	1039.02
					High						VALVYGQMNEPPGAR	Unambiguous	1	1	ATCG00480.1		HCD	1	0	1	1		63.11	1.41465e-05	0	28.0896	136	2	801.409
			High								TVLImELINnIAK	Unambiguous	1	1	ATCG00480.1	M5(Oxidation); N10(Deamidated)	HCD	1	0	1	2		63.09	4.04999e-06	0	22.4575	49	2	744.922
										High	IFNVLGEPVDNLGPVDTR	Unambiguous	1	1	ATCG00480.1		HCD	1	0	1	1		63.07	1.11457e-05	0	8.6855	250	2	978.014
	High										VALVYGQmNEPPGAR	Unambiguous	1	1	ATCG00480.1	M8(Oxidation)	HCD	1	0	1	1		62.96	1.54529e-05	0	1.91355	11	2	809.408
				High							VALVYGQmNEPPGAR	Unambiguous	1	1	ATCG00480.1	M8(Oxidation)	HCD	1	0	1	1		62.94	1.53718e-05	0	0	93	2	809.405
							High				TNPTTSNPEVSIR	Unambiguous	1	1	ATCG00480.1		HCD	1	0	1	1		62.92	1.21245e-05	0	6.78965	59	2	708.359
								High			VALVYGQmNEPPGAR	Unambiguous	1	1	ATCG00480.1	M8(Oxidation)	HCD	1	0	1	1		62.92	1.52386e-05	0	0.672343	1	2	809.408
										High	IVGEEHYETAQQVKQTLQR	Unambiguous	1	1	ATCG00480.1		HCD	1	0	1	1		62.91	1.5504e-05	1	19.9527	245	3	753.057
							High				AVAMSATEGLKR	Unambiguous	1	1	ATCG00480.1		HCD	1	0	1	1		62.9	8.41093e-06	1	22.4158	88	2	617.335
				High							SAPAFIELDTK	Unambiguous	1	1	ATCG00480.1		HCD	1	0	1	1		62.88	9.14531e-06	0	23.7181	21	2	596.316
						High					VALVYGQmNEPPGAR	Unambiguous	1	1	ATCG00480.1	M8(Oxidation)	HCD	1	0	1	1		62.87	1.5415e-05	0	0	2	2	809.408
										High	VALVYGQmNEPPGAR	Unambiguous	1	1	ATCG00480.1	M8(Oxidation)	HCD	1	0	1	1		62.87	1.47437e-05	0	5.60423	86	2	809.406
					High						AVAMSATEGLKR	Unambiguous	1	1	ATCG00480.1		HCD	1	0	1	1		62.85	8.50832e-06	1	9.99756	94	2	617.335
		High									VALVYGQmNEPPGAR	Unambiguous	1	1	ATCG00480.1	M8(Oxidation)	HCD	1	0	1	1		62.83	1.54274e-05	0	0	95	2	809.406
						High					VALVYGQmNEPPGAR	Unambiguous	1	1	ATCG00480.1	M8(Oxidation)	HCD	1	0	1	1		62.83	1.54274e-05	0	2.17212	16	2	809.406
										High	SAPAFIELDTK	Unambiguous	1	1	ATCG00480.1		HCD	1	0	1	1		62.82	9.24641e-06	0	38.1406	250	2	596.317
										High	mPNIYNALVVK	Unambiguous	1	1	ATCG00480.1	M1(Oxidation)	HCD	1	0	1	1		62.81	7.22569e-06	0	32.1862	41	2	639.35
		High									TVLImELInNIAK	Unambiguous	1	1	ATCG00480.1	M5(Oxidation); N9(Deamidated)	HCD	1	0	1	1		62.76	3.78709e-06	0	14.4757	128	2	744.921
						High					VALVYGQmNEPPGAR	Unambiguous	1	1	ATCG00480.1	M8(Oxidation)	HCD	1	0	1	1		62.76	1.66049e-05	0	10.7481	73	2	809.407
					High						MPSAVGYQPTLSTEMGTLQERITSTK	Unambiguous	1	1	ATCG00480.1		HCD	1	0	1	1		62.74	2.40513e-05	1	6.75017	115	3	942.806
									High		VALVYGQMNEPPGAR	Unambiguous	1	1	ATCG00480.1		HCD	1	0	1	1		62.73	1.46134e-05	0	31.2254	111	2	801.409
								High			VALVYGQmNEPPGAR	Unambiguous	1	1	ATCG00480.1	M8(Oxidation)	HCD	1	0	1	1		62.71	1.48684e-05	0	0.982966	2	2	809.407
			High								AHGGVSVFGGVGER	Unambiguous	1	1	ATCG00480.1		HCD	1	0	1	1		62.67	9.86877e-06	0	3.16541	10	2	664.839
							High				mPSAVGYQPTLSTEmGTLQER	Unambiguous	1	1	ATCG00480.1	M1(Oxidation); M15(Oxidation)	HCD	1	0	1	1		62.67	2.87952e-05	0	18.9188	250	3	776.7
					High						MPSAVGYQPTLSTEMGTLQER	Unambiguous	1	1	ATCG00480.1		HCD	1	0	1	1		62.64	2.66534e-05	0	19.0916	18	3	766.037
	High										AVAmSATEGLKR	Unambiguous	1	1	ATCG00480.1	M4(Oxidation)	HCD	1	0	1	1		62.61	9.29329e-06	1	0.537331	14	2	625.332
	High										GMDVVDMGNPLSVPVGGATLGR	Unambiguous	1	1	ATCG00480.1		HCD	1	0	1	1		62.57	1.87309e-05	0	3.16192	63	3	714.695
									High		SAPAFIELDTK	Unambiguous	1	1	ATCG00480.1		HCD	1	0	1	1		62.54	9.83433e-06	0	22.1671	20	2	596.317
					High						IFNVLGEPVDNLGPVDTR	Unambiguous	1	1	ATCG00480.1		HCD	1	0	1	1		62.52	1.04395e-05	0	7.37146	1	3	652.347
	High										DTLGQEINVTcEVQQLLGNNRVR	Unambiguous	1	1	ATCG00480.1	C11(Carbamidomethyl)	HCD	1	0	1	1		62.5	1.74045e-05	1	6.36545	154	3	886.123
		High									VALVYGQmNEPPGAR	Unambiguous	1	1	ATCG00480.1	M8(Oxidation)	HCD	1	0	1	1		62.49	1.69373e-05	0	0	81	2	809.406
						High					VALVYGQmNEPPGAR	Unambiguous	1	1	ATCG00480.1	M8(Oxidation)	HCD	1	0	1	1		62.44	1.72475e-05	0	4.86661	25	2	809.406
			High								TNPTTSNPEVSIREK	Unambiguous	1	1	ATCG00480.1		HCD	1	0	1	1		62.4	1.6026e-05	1	0	160	2	836.928
					High						SAPAFIELDTK	Unambiguous	1	1	ATCG00480.1		HCD	1	0	1	1		62.39	1.02376e-05	0	30.168	28	2	596.316
						High					SAPAFIELDTK	Unambiguous	1	1	ATCG00480.1		HCD	1	0	1	1		62.37	1.02559e-05	0	48.1608	36	2	596.317
		High									TNPTTSNPEVSIREK	Unambiguous	1	1	ATCG00480.1		HCD	1	0	1	1		62.35	1.43197e-05	1	2.97849	18	3	558.289
			High								GRDTLGQEINVTcEVQQLLGnNR	Unambiguous	1	1	ATCG00480.1	C13(Carbamidomethyl); N21(Deamidated)	HCD	1	0	1	1		62.35	2.72424e-05	1	25.0782	250	3	872.435
										High	GIYPAVDPLDSTSTmLQPR	Unambiguous	1	1	ATCG00480.1	M15(Oxidation)	HCD	1	0	1	1		62.3	2.19639e-05	0	7.08571	32	3	693.014
			High								SAPAFIELDTK	Unambiguous	1	1	ATCG00480.1		HCD	1	0	1	1		62.28	1.04706e-05	0	33.4846	38	2	596.317
						High					VALVYGQmNEPPGAR	Unambiguous	1	1	ATCG00480.1	M8(Oxidation)	HCD	1	0	1	1		62.28	1.69187e-05	0	1.37946	10	2	809.406
	High										TVLIMELINNIAK	Unambiguous	1	1	ATCG00480.1		HCD	1	0	1	1		62.27	2.60887e-06	0	0.200647	2	2	736.431
								High			TNPTTSNPEVSIR	Unambiguous	1	1	ATCG00480.1		HCD	1	0	1	1		62.25	1.4147e-05	0	7.29284	4	2	708.36
			High								TREGNDLYmEmKESGVINEQNLAESK	Unambiguous	1	1	ATCG00480.1	M9(Oxidation); M11(Oxidation)	HCD	1	0	1	1		62.23	4.65265e-05	2	15.3457	115	4	755.101
				High							TREGNDLYmEmKESGVINEQNLAESK	Unambiguous	1	1	ATCG00480.1	M9(Oxidation); M11(Oxidation)	HCD	1	0	1	1		62.23	4.65863e-05	2	5.32689	57	4	755.101
		High									TREGNDLYmEmKESGVINEQNLAESK	Unambiguous	1	1	ATCG00480.1	M9(Oxidation); M11(Oxidation)	HCD	1	0	1	1		62.22	4.71736e-05	2	8.5686	192	4	755.101
								High			IFNVLGEPVDNLGPVDTR	Unambiguous	1	1	ATCG00480.1		HCD	1	0	1	1		62.2	1.22621e-05	0	7.4878	3	3	652.346
					High						TNPTTSNPEVSIR	Unambiguous	1	1	ATCG00480.1		HCD	1	0	1	1		62.17	1.48347e-05	0	0.173875	1	2	708.36
					High						VALVYGQmNEPPGAR	Unambiguous	1	1	ATCG00480.1	M8(Oxidation)	HCD	1	0	1	1		62.11	1.80247e-05	0	11.3422	85	2	809.407
										High	VALVYGQmNEPPGAR	Unambiguous	1	1	ATCG00480.1	M8(Oxidation)	HCD	1	0	1	1		62.1	1.76963e-05	0	2.8448	99	2	809.406
									High		GRDTLGQEINVTcEVQQLLGNNRVR	Unambiguous	1	1	ATCG00480.1	C13(Carbamidomethyl)	HCD	1	0	1	1		62.03	1.72006e-05	2	5.34762	118	3	957.161
										High	VALVYGQmNEPPGAR	Unambiguous	1	1	ATCG00480.1	M8(Oxidation)	HCD	1	0	1	1		62	1.87079e-05	0	0	21	2	809.408
								High			VALVYGQmNEPPGAR	Unambiguous	1	1	ATCG00480.1	M8(Oxidation)	HCD	1	0	1	1		61.93	1.93966e-05	0	3.58999	24	2	809.405
									High		AVAMSATEGLKR	Unambiguous	1	1	ATCG00480.1		HCD	1	0	1	1		61.9	1.23966e-05	1	14.2659	64	2	617.336
						High					AVAMSATEGLKR	Unambiguous	1	1	ATCG00480.1		HCD	1	0	1	1		61.88	1.06376e-05	1	3.81712	4	2	617.335
				High							GIYPAVDPLDSTSTMLQPR	Unambiguous	1	1	ATCG00480.1		HCD	1	0	1	1		61.87	2.24295e-05	0	0	177	2	1031.02
								High			GSITSIQAVYVPADDLTDPAPATTFAHLDATTVLSR	Unambiguous	1	1	ATCG00480.1		HCD	1	0	1	1		61.83	1.69614e-05	0	0	109	3	1238.97
			High								VALVYGQmNEPPGAR	Unambiguous	1	1	ATCG00480.1	M8(Oxidation)	HCD	1	0	1	1		61.79	1.97341e-05	0	3.05212	6	2	809.408
									High		TNPTTSNPEVSIR	Unambiguous	1	1	ATCG00480.1		HCD	1	0	1	1		61.79	1.57276e-05	0	3.46315	17	2	708.36
							High				ESGVINEQNLAESK	Unambiguous	1	1	ATCG00480.1		HCD	1	0	1	1		61.78	1.63945e-05	0	12.7208	250	2	759.376
							High				VALVYGQmNEPPGAR	Unambiguous	1	1	ATCG00480.1	M8(Oxidation)	HCD	1	0	1	1		61.78	2.00782e-05	0	0	250	2	809.406
									High		VALVYGQmNEPPGAR	Unambiguous	1	1	ATCG00480.1	M8(Oxidation)	HCD	1	0	1	1		61.78	1.90494e-05	0	5.05721	62	2	809.406
							High				TREGNDLYmEmKESGVINEQNLAESK	Unambiguous	1	1	ATCG00480.1	M9(Oxidation); M11(Oxidation)	HCD	1	0	1	1		61.74	5.21505e-05	2	0.824116	250	4	755.101
						High					AVAmSATEGLKR	Unambiguous	1	1	ATCG00480.1	M4(Oxidation)	HCD	1	0	1	1		61.72	1.1407e-05	1	9.71165	69	2	625.332
			High								AVAmSATEGLKR	Unambiguous	1	1	ATCG00480.1	M4(Oxidation)	HCD	1	0	1	1		61.69	1.1486e-05	1	31.1833	174	2	625.332
				High							GRDTLGQEINVTcEVQQLLGnNRVR	Unambiguous	1	1	ATCG00480.1	C13(Carbamidomethyl); N21(Deamidated)	HCD	1	0	1	1		61.67	2.2159e-05	2	6.5631	250	3	957.49
									High		VALVYGQmNEPPGAR	Unambiguous	1	1	ATCG00480.1	M8(Oxidation)	HCD	1	0	1	1		61.66	2.03337e-05	0	0.174127	3	2	809.408
		High									AVAmSATEGLKR	Unambiguous	1	1	ATCG00480.1	M4(Oxidation)	HCD	1	0	1	1		61.65	1.13529e-05	1	7.58583	53	2	625.332
				High							AVAmSATEGLKR	Unambiguous	1	1	ATCG00480.1	M4(Oxidation)	HCD	1	0	1	1		61.65	1.15923e-05	1	0.904759	10	2	625.332
					High						AVAmSATEGLKR	Unambiguous	1	1	ATCG00480.1	M4(Oxidation)	HCD	1	0	1	1		61.6	1.14844e-05	1	20.1696	61	2	625.332
						High					mPNIYNALVVK	Unambiguous	1	1	ATCG00480.1	M1(Oxidation)	HCD	1	0	1	1		61.59	1.0332e-05	0	31.1969	12	2	639.35
	High										AVAmSATEGLKR	Unambiguous	1	1	ATCG00480.1	M4(Oxidation)	HCD	1	0	1	1		61.57	1.1564e-05	1	17.3108	192	2	625.332
								High			GRDTLGQEINVTcEVQQLLGnNR	Unambiguous	1	1	ATCG00480.1	C13(Carbamidomethyl); N21(Deamidated)	HCD	1	0	1	1		61.46	3.24739e-05	1	34.5095	57	3	872.435
	High										TNPTTSNPEVSIR	Unambiguous	1	1	ATCG00480.1		HCD	1	0	1	1		61.45	1.69726e-05	0	19.5827	43	2	708.36
								High			VALVYGQmNEPPGAR	Unambiguous	1	1	ATCG00480.1	M8(Oxidation)	HCD	1	0	1	1		61.42	2.18135e-05	0	1.72305	7	2	809.405
		High									GMDVVDmGNPLSVPVGGATLGR	Unambiguous	1	1	ATCG00480.1	M7(Oxidation)	HCD	1	0	1	1		61.39	2.78462e-05	0	15.3624	250	3	720.026
									High		ATNLEmESK	Unambiguous	1	1	ATCG00480.1	M6(Oxidation)	HCD	1	0	1	1		61.23	8.55059e-06	0	3.35951	1	2	519.743
	High										AHGGVSVFGGVGER	Unambiguous	1	1	ATCG00480.1		HCD	1	0	1	1		61.2	1.24786e-05	0	2.88835	22	2	664.839
	High										GGKIGLFGGAGVGK	Unambiguous	4	2	ATCG00480.1;AT5G08670.1		HCD	1	0	1	1		61.19	6.15864e-06	1	27.557	76	2	609.354
			High								GGKIGLFGGAGVGK	Unambiguous	4	2	ATCG00480.1;AT5G08670.1		HCD	1	0	1	1		61.08	6.31662e-06	1	27.9025	121	2	609.354
					High						VALVYGQmNEPPGAR	Unambiguous	1	1	ATCG00480.1	M8(Oxidation)	HCD	1	0	1	1		61.08	2.32779e-05	0	1.58228	2	2	809.408
	High										VALVYGQmNEPPGAR	Unambiguous	1	1	ATCG00480.1	M8(Oxidation)	HCD	1	0	1	1		61.06	2.53831e-05	0	0.467994	8	2	809.408
							High				VALVYGQmNEPPGAR	Unambiguous	1	1	ATCG00480.1	M8(Oxidation)	HCD	1	0	1	1		61.04	2.3572e-05	0	3.4025	155	2	809.406
					High						VALVYGQmNEPPGAR	Unambiguous	1	1	ATCG00480.1	M8(Oxidation)	HCD	1	0	1	1		61.03	2.3863e-05	0	1.04628	22	2	809.406
				High							mPNIYNALVVK	Unambiguous	1	1	ATCG00480.1	M1(Oxidation)	HCD	1	0	1	1		61.01	1.18083e-05	0	43.7355	12	2	639.35
				High							GmDVVDmGNPLSVPVGGATLGR	Unambiguous	1	1	ATCG00480.1	M2(Oxidation); M7(Oxidation)	HCD	1	0	1	1		61.01	3.18586e-05	0	6.86653	69	3	725.359
					High						TVLImELINNIAK	Unambiguous	1	1	ATCG00480.1	M5(Oxidation)	HCD	1	0	1	1		60.87	4.62433e-06	0	5.13268	6	3	496.622
					High						GRDTLGQEINVTcEVQQLLGnNR	Unambiguous	1	1	ATCG00480.1	C13(Carbamidomethyl); N21(Deamidated)	HCD	1	0	1	1		60.86	3.81874e-05	1	44.4439	250	3	872.434
				High							TREGNDLYmEMKESGVINEQNLAESK	Unambiguous	1	1	ATCG00480.1	M9(Oxidation)	HCD	1	0	1	1		60.85	6.15038e-05	2	8.63042	67	4	751.103
			High								AVAmSATEGLKR	Unambiguous	1	1	ATCG00480.1	M4(Oxidation)	HCD	1	0	1	1		60.74	1.41259e-05	1	9.27096	23	2	625.332
								High			AVAMSATEGLKR	Unambiguous	1	1	ATCG00480.1		HCD	1	0	1	1		60.69	1.39908e-05	1	18.1519	26	2	617.335
				High							TREGnDLYmEmKESGVINEQNLAESK	Unambiguous	1	1	ATCG00480.1	N5(Deamidated); M9(Oxidation); M11(Oxidation)	HCD	1	0	1	1		60.58	7.34986e-05	2	15.8525	108	4	755.347
							High				GLAAKGIYPAVDPLDSTSTmLQPR	Unambiguous	1	1	ATCG00480.1	M20(Oxidation)	HCD	1	0	1	1		60.58	2.23996e-05	1	22.6257	142	3	839.772
							High				YKELQDIIAILGLDELSEEDRLTVAR	Unambiguous	1	1	ATCG00480.1		HCD	1	0	1	1		60.5	1.22101e-05	2	3.86368	93	3	1001.54
						High					SAPAFIELDTKLSIFETGIK	Unambiguous	1	1	ATCG00480.1		HCD	1	0	1	1		60.43	9.60077e-06	1	3.52946	4	3	727.399
										High	GIYPAVDPLDSTSTMLQPR	Unambiguous	1	1	ATCG00480.1		HCD	1	0	1	1		60.39	2.98001e-05	0	11.5499	84	3	687.685
										High	FVQAGSEVSALLGR	Unambiguous	1	1	ATCG00480.1		HCD	1	0	1	1		60.38	1.30561e-05	0	6.54629	47	3	478.597
			High								GIYPAVDPLDSTSTmLQPR	Unambiguous	1	1	ATCG00480.1	M15(Oxidation)	HCD	1	0	1	1		60.36	3.43328e-05	0	23.5811	14	3	693.014
							High				IVGEEHYETAQQVKQTLQR	Unambiguous	1	1	ATCG00480.1		HCD	1	0	1	1		60.36	2.85339e-05	1	1.43871	35	3	753.057
					High						TREGNDLYmEmKESGVINEQNLAESK	Unambiguous	1	1	ATCG00480.1	M9(Oxidation); M11(Oxidation)	HCD	1	0	1	1		60.33	7.28952e-05	2	14.5265	113	4	755.101
							High				VALVYGQmNEPPGAR	Unambiguous	1	1	ATCG00480.1	M8(Oxidation)	HCD	1	0	1	1		60.28	2.81737e-05	0	15.7836	118	2	809.406
						High					VALVYGQmNEPPGAR	Unambiguous	1	1	ATCG00480.1	M8(Oxidation)	HCD	1	0	1	1		60.25	2.69529e-05	0	0.400439	12	2	809.406
		High									TREGNDLYMEmKESGVINEQNLAESK	Unambiguous	1	1	ATCG00480.1	M11(Oxidation)	HCD	1	0	1	1		60.23	7.05149e-05	2	5.20883	250	4	751.102
						High					VALVYGQmNEPPGAR	Unambiguous	1	1	ATCG00480.1	M8(Oxidation)	HCD	1	0	1	1		60.21	2.74882e-05	0	0	31	2	809.406
										High	TREGnDLYmEmKESGVINEQNLAESK	Unambiguous	1	1	ATCG00480.1	N5(Deamidated); M9(Oxidation); M11(Oxidation)	HCD	1	0	1	1		60.19	7.90642e-05	2	29.022	250	4	755.348
			High								AVAmSATEGLKR	Unambiguous	1	1	ATCG00480.1	M4(Oxidation)	HCD	1	0	1	1		60.18	1.62618e-05	1	0.621167	3	2	625.332
		High									TVLIMELINNIAK	Unambiguous	1	1	ATCG00480.1		HCD	1	0	1	1		60.07	5.55966e-06	0	3.62553	238	2	736.432
				High							TVLIMELINNIAK	Unambiguous	1	1	ATCG00480.1		HCD	1	0	1	1		60.06	4.88208e-06	0	0.433352	1	2	736.432
										High	AVAmSATEGLKR	Unambiguous	1	1	ATCG00480.1	M4(Oxidation)	HCD	1	0	1	1		60.06	1.63722e-05	1	0.978906	35	2	625.332
					High						TVLIMELINNIAK	Unambiguous	1	1	ATCG00480.1		HCD	1	0	1	1		60.02	5.62404e-06	0	5.77507	22	2	736.432
					High						FVQAGSEVSALLGRmPSAVGYQPTLSTEmGTLQER	Unambiguous	1	1	ATCG00480.1	M15(Oxidation); M29(Oxidation)	HCD	1	0	1	1		60.01	5.04836e-05	1	6.29639	75	4	936.467
									High		TREGNDLYmEmKESGVINEQNLAESK	Unambiguous	1	1	ATCG00480.1	M9(Oxidation); M11(Oxidation)	HCD	1	0	1	1		59.99	7.69269e-05	2	0	49	3	1006.47
						High					AVAMSATEGLKR	Unambiguous	1	1	ATCG00480.1		HCD	1	0	1	1		59.89	1.68207e-05	1	2.51767	86	2	617.335
										High	SAPAFIELDTKLSIFETGIK	Unambiguous	1	1	ATCG00480.1		HCD	1	0	1	1		59.87	1.00463e-05	1	3.1685	65	3	727.401
						High					TNPTTSNPEVSIREK	Unambiguous	1	1	ATCG00480.1		HCD	1	0	1	1		59.84	2.8117e-05	1	13.2527	5	3	558.288
									High		VALVYGQmNEPPGAR	Unambiguous	1	1	ATCG00480.1	M8(Oxidation)	HCD	1	0	1	1		59.84	3.03477e-05	0	0	67	2	809.407
									High		VALVYGQmNEPPGAR	Unambiguous	1	1	ATCG00480.1	M8(Oxidation)	HCD	1	0	1	1		59.81	3.05581e-05	0	4.27265	22	2	809.407
								High			VALVYGQmNEPPGAR	Unambiguous	1	1	ATCG00480.1	M8(Oxidation)	HCD	1	0	1	1		59.8	3.06285e-05	0	10.0378	6	2	809.407
										High	GmDVVDmGNPLSVPVGGATLGR	Unambiguous	1	1	ATCG00480.1	M2(Oxidation); M7(Oxidation)	HCD	1	0	1	1		59.64	4.57928e-05	0	0.384631	61	3	725.36
	High										VALVYGQmNEPPGAR	Unambiguous	1	1	ATCG00480.1	M8(Oxidation)	HCD	1	0	1	1		59.63	3.23957e-05	0	3.51922	88	2	809.405
				High							GRDTLGQEINVTcEVQQLLGNNRVR	Unambiguous	1	1	ATCG00480.1	C13(Carbamidomethyl)	HCD	1	0	1	1		59.59	2.97831e-05	2	4.7028	215	3	957.161
				High							VALVYGQmNEPPGAR	Unambiguous	1	1	ATCG00480.1	M8(Oxidation)	HCD	1	0	1	1		59.56	3.27007e-05	0	2.84963	84	2	809.406
			High								VALVYGQmNEPPGAR	Unambiguous	1	1	ATCG00480.1	M8(Oxidation)	HCD	1	0	1	1		59.55	3.32198e-05	0	0	110	2	809.406
						High					VALVYGQmNEPPGAR	Unambiguous	1	1	ATCG00480.1	M8(Oxidation)	HCD	1	0	1	1		59.54	3.34075e-05	0	2.12786	15	2	809.406
				High							AVAMSATEGLKR	Unambiguous	1	1	ATCG00480.1		HCD	1	0	1	1		59.53	1.88873e-05	1	5.71351	85	2	617.335
			High								VALVYGQmNEPPGAR	Unambiguous	1	1	ATCG00480.1	M8(Oxidation)	HCD	1	0	1	1		59.5	3.36045e-05	0	4.72061	25	2	809.406
				High							MPSAVGYQPTLSTEMGTLQER	Unambiguous	1	1	ATCG00480.1		HCD	1	0	1	1		59.46	5.48082e-05	0	12.7579	8	3	766.036
								High			GIYPAVDPLDSTSTmLQPR	Unambiguous	1	1	ATCG00480.1	M15(Oxidation)	HCD	1	0	1	1		59.46	4.22385e-05	0	0	1	2	1039.02
				High							GIYPAVDPLDSTSTMLQPR	Unambiguous	1	1	ATCG00480.1		HCD	1	0	1	1		59.45	3.98956e-05	0	48.6402	128	3	687.682
	High										VALVYGQmNEPPGAR	Unambiguous	1	1	ATCG00480.1	M8(Oxidation)	HCD	1	0	1	1		59.34	3.34104e-05	0	7.06645	166	2	809.406
				High							GMDVVDMGNPLSVPVGGATLGR	Unambiguous	1	1	ATCG00480.1		HCD	1	0	1	1		59.32	4.18681e-05	0	12.3263	126	3	714.695
					High						GMDVVDMGNPLSVPVGGATLGR	Unambiguous	1	1	ATCG00480.1		HCD	1	0	1	1		59.28	4.23735e-05	0	12.4586	64	3	714.695
		High									GmDVVDMGNPLSVPVGGATLGR	Unambiguous	1	1	ATCG00480.1	M2(Oxidation)	HCD	1	0	1	1		59.26	4.76679e-05	0	12.7885	64	3	720.026
			High								YKELQDIIAILGLDELSEEDRLTVAR	Unambiguous	1	1	ATCG00480.1		HCD	1	0	1	1		59.26	1.58893e-05	2	2.698	8	3	1001.54
							High				GMDVVDMGNPLSVPVGGATLGR	Unambiguous	1	1	ATCG00480.1		HCD	1	0	1	1		59.24	3.91919e-05	0	11.2422	250	3	714.695
									High		GmDVVDmGNPLSVPVGGATLGR	Unambiguous	1	1	ATCG00480.1	M2(Oxidation); M7(Oxidation)	HCD	1	0	1	1		59.2	4.85114e-05	0	12.7958	106	3	725.358
						High					GIYPAVDPLDSTSTmLQPR	Unambiguous	1	1	ATCG00480.1	M15(Oxidation)	HCD	1	0	1	1		59.16	4.56234e-05	0	2.58304	2	3	693.015
									High		TVLIMELINNIAK	Unambiguous	1	1	ATCG00480.1		HCD	1	0	1	1		59.12	9.42954e-06	0	43.6707	85	2	736.431
						High					GmDVVDmGNPLSVPVGGATLGR	Unambiguous	1	1	ATCG00480.1	M2(Oxidation); M7(Oxidation)	HCD	1	0	1	1		58.94	5.18872e-05	0	11.5488	67	3	725.359
						High					VALVYGQmNEPPGAR	Unambiguous	1	1	ATCG00480.1	M8(Oxidation)	HCD	1	0	1	1		58.88	3.59139e-05	0	0.939581	4	2	809.407
										High	GGKIGLFGGAGVGK	Unambiguous	4	2	ATCG00480.1;AT5G08670.1		HCD	1	0	1	1		58.83	1.06044e-05	1	47.3974	240	2	609.354
								High			AVAMSATEGLKR	Unambiguous	1	1	ATCG00480.1		HCD	1	0	1	1		58.77	2.17693e-05	1	0.728305	1	2	617.335
									High		TNPTTSNPEVSIR	Unambiguous	1	1	ATCG00480.1		HCD	1	0	1	1		58.7	3.53428e-05	0	5.64825	21	2	708.36
			High								VALVYGQmNEPPGAR	Unambiguous	1	1	ATCG00480.1	M8(Oxidation)	HCD	1	0	1	1		58.57	3.98916e-05	0	3.78887	29	2	809.406
		High									IAQIIGPVLDVAFPPGK	Unambiguous	1	1	ATCG00480.1		HCD	1	0	1	1		58.55	4.11929e-06	0	8.38073	236	3	579.01
								High			GIYPAVDPLDSTSTmLQPR	Unambiguous	1	1	ATCG00480.1	M15(Oxidation)	HCD	1	0	1	1		58.55	5.13165e-05	0	10.8652	2	3	693.015
								High			AVAmSATEGLK	Unambiguous	1	1	ATCG00480.1	M4(Oxidation)	HCD	1	0	1	1		58.47	2.09793e-05	0	41.8719	1	2	547.282
		High									AVAMSATEGLKR	Unambiguous	1	1	ATCG00480.1		HCD	1	0	1	1		58.44	2.34879e-05	1	18.5288	29	2	617.335
				High							TREGNDLYMEmKESGVINEQNLAESK	Unambiguous	1	1	ATCG00480.1	M11(Oxidation)	HCD	1	0	1	1		58.41	0.000106789	2	31.1045	76	4	751.102
						High					TREGNDLYMEMKESGVINEQNLAESK	Unambiguous	1	1	ATCG00480.1		HCD	1	0	1	1		58.38	9.97601e-05	2	9.73692	90	4	747.104
								High			SAPAFIELDTK	Unambiguous	1	1	ATCG00480.1		HCD	1	0	1	1		58.3	2.93603e-05	0	49.941	9	2	596.316
							High				ATNLEmESK	Unambiguous	1	1	ATCG00480.1	M6(Oxidation)	HCD	1	0	1	1		58.29	1.67525e-05	0	6.15572	7	2	519.743
		High									TNPTTSNPEVSIR	Unambiguous	1	1	ATCG00480.1		HCD	1	0	1	1		58.17	3.77965e-05	0	9.72288	250	2	708.358
										High	VALVYGQmNEPPGAR	Unambiguous	1	1	ATCG00480.1	M8(Oxidation)	HCD	1	0	1	1		58.17	4.51882e-05	0	3.88418	70	2	809.408
				High							AHGGVSVFGGVGER	Unambiguous	1	1	ATCG00480.1		HCD	1	0	1	1		58.1	2.5478e-05	0	10.3394	19	2	664.839
					High						DTLGQEINVTcEVQQLLGNNRVR	Unambiguous	1	1	ATCG00480.1	C11(Carbamidomethyl)	HCD	1	0	1	1		58.08	5.04911e-05	1	19.4752	79	3	886.122
			High								TNPTTSNPEVSIR	Unambiguous	1	1	ATCG00480.1		HCD	1	0	1	1		58.01	4.14287e-05	0	10.5348	68	2	708.36
	High										GIYPAVDPLDSTSTmLQPR	Unambiguous	1	1	ATCG00480.1	M15(Oxidation)	HCD	1	0	1	1		57.99	6.10002e-05	0	2.23549	10	3	693.014
							High				VALVYGQmNEPPGAR	Unambiguous	1	1	ATCG00480.1	M8(Oxidation)	HCD	1	0	1	1		57.96	4.77468e-05	0	25.6927	50	3	539.941
								High			AVAmSATEGLKR	Unambiguous	1	1	ATCG00480.1	M4(Oxidation)	HCD	1	0	1	1		57.92	2.73634e-05	1	6.06208	1	2	625.332
			High								EGNDLYMEmKESGVINEQNLAESK	Unambiguous	1	1	ATCG00480.1	M9(Oxidation)	HCD	1	0	1	1		57.79	0.000118768	1	31.041	209	3	915.417
			High								EGNDLYmEMKESGVINEQNLAESK	Unambiguous	1	1	ATCG00480.1	M7(Oxidation)	HCD	1	0	1	2		57.79	0.000118768	1	31.041	209	3	915.417
		High									ESGVINEQNLAESK	Unambiguous	1	1	ATCG00480.1		HCD	1	0	1	1		57.71	4.26126e-05	0	14.9417	27	2	759.376
								High			AHGGVSVFGGVGER	Unambiguous	1	1	ATCG00480.1		HCD	1	0	1	1		57.71	3.21924e-05	0	3.27176	2	2	664.839
						High					TREGNDLYmEmKESGVINEQNLAESK	Unambiguous	1	1	ATCG00480.1	M9(Oxidation); M11(Oxidation)	HCD	1	0	1	1		57.66	0.000132746	2	5.7986	93	4	755.101
										High	IAQIIGPVLDVAFPPGK	Unambiguous	1	1	ATCG00480.1		HCD	1	0	1	1		57.64	4.99342e-06	0	2.54968	250	2	868.012
							High				VALVYGQmNEPPGAR	Unambiguous	1	1	ATCG00480.1	M8(Oxidation)	HCD	1	0	1	1		57.63	4.7892e-05	0	3.21626	250	2	809.407
					High						VALVYGQmNEPPGAR	Unambiguous	1	1	ATCG00480.1	M8(Oxidation)	HCD	1	0	1	1		57.58	5.22874e-05	0	0	33	2	809.406
	High										VALVYGQmNEPPGAR	Unambiguous	1	1	ATCG00480.1	M8(Oxidation)	HCD	1	0	1	1		57.56	5.18272e-05	0	5.7688	250	2	809.406
				High							TNPTTSNPEVSIR	Unambiguous	1	1	ATCG00480.1		HCD	1	0	1	1		57.51	4.64838e-05	0	9.8512	92	2	708.36
									High		VALVYGQmNEPPGAR	Unambiguous	1	1	ATCG00480.1	M8(Oxidation)	HCD	1	0	1	1		57.38	5.24665e-05	0	0	36	2	809.406
	High										VALVYGQmNEPPGAR	Unambiguous	1	1	ATCG00480.1	M8(Oxidation)	HCD	1	0	1	1		57.37	5.5061e-05	0	5.74708	72	2	809.406
					High						FVQAGSEVSALLGRmPSAVGYQPTLSTEmGTLQER	Unambiguous	1	1	ATCG00480.1	M15(Oxidation); M29(Oxidation)	HCD	1	0	1	1		57.29	9.89181e-05	1	0	209	3	1248.28
	High										TREGNDLYmEmKESGVINEQNLAESK	Unambiguous	1	1	ATCG00480.1	M9(Oxidation); M11(Oxidation)	HCD	1	0	1	1		57.27	0.000144281	2	35.2039	101	4	755.101
						High					TNPTTSNPEVSIR	Unambiguous	1	1	ATCG00480.1		HCD	1	0	1	1		57.22	5.42458e-05	0	10.9683	104	2	708.359
			High								KGSITSIQAVYVPADDLTDPAPATTFAHLDATTVLSR	Unambiguous	1	1	ATCG00480.1		HCD	1	0	1	1		57.21	3.28887e-05	1	3.08547	31	4	961.501
					High						GIYPAVDPLDSTSTmLQPR	Unambiguous	1	1	ATCG00480.1	M15(Oxidation)	HCD	1	0	1	1		57.15	7.02583e-05	0	0.459136	1	3	693.015
								High			MPSAVGYQPTLSTEmGTLQER	Unambiguous	1	1	ATCG00480.1	M15(Oxidation)	HCD	1	0	1	1		57.12	9.97615e-05	0	0	25	2	1156.55
									High		TVLIMELINNIAK	Unambiguous	1	1	ATCG00480.1		HCD	1	0	1	1		57.03	1.12947e-05	0	5.33258	31	3	491.29
								High			VALVYGQmNEPPGAR	Unambiguous	1	1	ATCG00480.1	M8(Oxidation)	HCD	1	0	1	1		56.98	5.93324e-05	0	3.95025	5	2	809.406
						High					MPSAVGYQPTLSTEmGTLQER	Unambiguous	1	1	ATCG00480.1	M15(Oxidation)	HCD	1	0	1	1		56.89	0.000102527	0	0	93	2	1156.55
										High	AVAmSATEGLK	Unambiguous	1	1	ATCG00480.1	M4(Oxidation)	HCD	1	0	1	1		56.82	3.36911e-05	0	22.9076	17	2	547.282
			High								TNPTTSNPEVSIREK	Unambiguous	1	1	ATCG00480.1		HCD	1	0	1	1		56.78	5.5412e-05	1	4.22979	4	3	558.289
									High		AVAmSATEGLK	Unambiguous	1	1	ATCG00480.1	M4(Oxidation)	HCD	1	0	1	1		56.7	3.4635e-05	0	34.7129	5	2	547.282
				High							TREGNDLYMEMKESGVINEQNLAESK	Unambiguous	1	1	ATCG00480.1		HCD	1	0	1	1		56.65	0.000146308	2	11.3586	131	4	747.104
				High							DTLGQEINVTcEVQQLLGNNRVR	Unambiguous	1	1	ATCG00480.1	C11(Carbamidomethyl)	HCD	1	0	1	1		56.64	7.0342e-05	1	7.34882	17	3	886.122
						High					TVLIMELINNIAK	Unambiguous	1	1	ATCG00480.1		HCD	1	0	1	1		56.64	1.07301e-05	0	0.60255	1	2	736.433
			High								FVQAGSEVSALLGR	Unambiguous	1	1	ATCG00480.1		HCD	1	0	1	1		56.61	2.9576e-05	0	12.6866	49	3	478.596
			High								ATNLEMESK	Unambiguous	1	1	ATCG00480.1		HCD	1	0	1	1		56.52	2.19501e-05	0	1.37528	1	2	511.746
			High								VALVYGQmNEPPGAR	Unambiguous	1	1	ATCG00480.1	M8(Oxidation)	HCD	1	0	1	1		56.48	6.45479e-05	0	1.02544	18	2	809.406
					High						TNPTTSNPEVSIREK	Unambiguous	1	1	ATCG00480.1		HCD	1	0	1	1		56.48	6.0612e-05	1	2.9325	171	2	836.928
					High						TNPTTSNPEVSIREK	Unambiguous	1	1	ATCG00480.1		HCD	1	0	1	1		56.48	5.9375e-05	1	12.4692	5	3	558.289
					High						IAQIIGPVLDVAFPPGK	Unambiguous	1	1	ATCG00480.1		HCD	1	0	1	1		56.47	7.21357e-06	0	6.4328	23	3	579.011
								High			VALVYGQmNEPPGAR	Unambiguous	1	1	ATCG00480.1	M8(Oxidation)	HCD	1	0	1	1		56.44	6.82094e-05	0	5.79779	30	2	809.406
	High										AHGGVSVFGGVGER	Unambiguous	1	1	ATCG00480.1		HCD	1	0	1	1		56.4	4.50155e-05	0	9.76992	132	2	664.839
				High							RGmDVVDMGNPLSVPVGGATLGR	Unambiguous	1	1	ATCG00480.1	M3(Oxidation)	HCD	1	0	1	1		56.4	7.54841e-05	1	7.06183	41	3	772.06
							High				TVLIMELINNIAK	Unambiguous	1	1	ATCG00480.1		HCD	1	0	1	1		56.39	1.3088e-05	0	7.65043	62	2	736.432
										High	GmDVVDMGNPLSVPVGGATLGR	Unambiguous	1	1	ATCG00480.1	M2(Oxidation)	HCD	1	0	1	1		56.36	9.28294e-05	0	14.4534	212	3	720.026
	High										AVAmSATEGLK	Unambiguous	1	1	ATCG00480.1	M4(Oxidation)	HCD	1	0	1	1		56.33	3.77151e-05	0	42.0698	22	2	547.282
										High	AVAmSATEGLK	Unambiguous	1	1	ATCG00480.1	M4(Oxidation)	HCD	1	0	1	1		56.25	3.84163e-05	0	23.1539	13	2	547.282
						High					GRDTLGQEINVTcEVQQLLGNNRVR	Unambiguous	1	1	ATCG00480.1	C13(Carbamidomethyl)	HCD	1	0	1	1		56.24	6.40558e-05	2	10.8411	195	3	957.162
					High						GIYPAVDPLDSTSTmLQPR	Unambiguous	1	1	ATCG00480.1	M15(Oxidation)	HCD	1	0	1	1		56.23	9.14811e-05	0	3.35271	115	2	1039.02
										High	TVLIMELINNIAK	Unambiguous	1	1	ATCG00480.1		HCD	1	0	1	1		56.17	1.8599e-05	0	16.5484	250	2	736.431
					High						mPNIYNALVVK	Unambiguous	1	1	ATCG00480.1	M1(Oxidation)	HCD	1	0	1	1		56.16	3.60733e-05	0	37.3645	11	2	639.35
								High			TVLIMELINNIAK	Unambiguous	1	1	ATCG00480.1		HCD	1	0	1	1		56.14	9.97204e-06	0	0.514352	0	2	736.435
	High										SAPAFIELDTKLSIFETGIK	Unambiguous	1	1	ATCG00480.1		HCD	1	0	1	1		56.1	2.39334e-05	1	9.05325	36	3	727.401
						High					IAQIIGPVLDVAFPPGK	Unambiguous	1	1	ATCG00480.1		HCD	1	0	1	1		56.06	7.3084e-06	0	10.1821	17	3	579.011
										High	TVLImELINNIAK	Unambiguous	1	1	ATCG00480.1	M5(Oxidation)	HCD	1	0	1	1		56.06	1.39974e-05	0	4.73498	42	3	496.622
										High	mPSAVGYQPTLSTEmGTLQER	Unambiguous	1	1	ATCG00480.1	M1(Oxidation); M15(Oxidation)	HCD	1	0	1	1		56.03	0.000134459	0	0.937821	250	2	1164.55
					High						IAQIIGPVLDVAFPPGK	Unambiguous	1	1	ATCG00480.1		HCD	1	0	1	1		56.01	7.66053e-06	0	14.4295	16	2	868.012
				High							VALVYGQMNEPPGAR	Unambiguous	1	1	ATCG00480.1		HCD	1	0	1	1		55.98	6.72508e-05	0	11.0825	15	2	801.409
										High	ATNLEMESK	Unambiguous	1	1	ATCG00480.1		HCD	1	0	1	1		55.95	2.93482e-05	0	2.52732	6	2	511.746
		High									TVLIMELInNIAK	Unambiguous	1	1	ATCG00480.1	N9(Deamidated)	HCD	1	0	1	1		55.94	1.5281e-05	0	18.3314	194	2	736.924
										High	VALVYGQmNEPPGAR	Unambiguous	1	1	ATCG00480.1	M8(Oxidation)	HCD	1	0	1	1		55.93	7.72192e-05	0	0	117	2	809.406
		High									TNPTTSNPEVSIR	Unambiguous	1	1	ATCG00480.1		HCD	1	0	1	1		55.9	6.10469e-05	0	3.66931	39	2	708.359
						High					FVQAGSEVSALLGRmPSAVGYQPTLSTEmGTLQER	Unambiguous	1	1	ATCG00480.1	M15(Oxidation); M29(Oxidation)	HCD	1	0	1	1		55.9	0.000130191	1	10.3384	62	4	936.466
						High					IVGEEHYETAQQVKQTLQR	Unambiguous	1	1	ATCG00480.1		HCD	1	0	1	1		55.84	8.05301e-05	1	16.5466	49	3	753.057
										High	VALVYGQMNEPPGAR	Unambiguous	1	1	ATCG00480.1		HCD	1	0	1	1		55.84	7.50572e-05	0	21.4029	250	2	801.41
										High	GRDTLGQEINVTcEVQQLLGNNR	Unambiguous	1	1	ATCG00480.1	C13(Carbamidomethyl)	HCD	1	0	1	1		55.69	0.0001071	1	0	250	3	872.106
		High									VALVYGQmNEPPGAR	Unambiguous	1	1	ATCG00480.1	M8(Oxidation)	HCD	1	0	1	1		55.68	7.9902e-05	0	10.6334	250	2	809.406
					High						GRDTLGQEINVTcEVQQLLGNNRVR	Unambiguous	1	1	ATCG00480.1	C13(Carbamidomethyl)	HCD	1	0	1	1		55.66	7.48379e-05	2	5.02024	149	3	957.161
	High										IAQIIGPVLDVAFPPGK	Unambiguous	1	1	ATCG00480.1		HCD	1	0	1	1		55.65	8.03197e-06	0	9.95913	88	3	579.011
		High									AHGGVSVFGGVGER	Unambiguous	1	1	ATCG00480.1		HCD	1	0	1	1		55.65	4.69666e-05	0	7.46485	4	3	443.562
									High		IAQIIGPVLDVAFPPGK	Unambiguous	1	1	ATCG00480.1		HCD	1	0	1	1		55.64	8.51602e-06	0	4.72367	25	3	579.011
				High							AVAMSATEGLKR	Unambiguous	1	1	ATCG00480.1		HCD	1	0	1	1		55.54	4.57977e-05	1	5.06296	7	2	617.335
	High										VALVYGQmNEPPGAR	Unambiguous	1	1	ATCG00480.1	M8(Oxidation)	HCD	1	0	1	1		55.49	8.26277e-05	0	3.3267	35	2	809.407
									High		VALVYGQmNEPPGAR	Unambiguous	1	1	ATCG00480.1	M8(Oxidation)	HCD	1	0	1	1		55.49	8.46052e-05	0	7.08285	12	2	809.406
					High						GmDVVDmGNPLSVPVGGATLGR	Unambiguous	1	1	ATCG00480.1	M2(Oxidation); M7(Oxidation)	HCD	1	0	1	1		55.45	0.000117747	0	7.05137	18	3	725.358
			High								IFNVLGEPVDNLGPVDTR	Unambiguous	1	1	ATCG00480.1		HCD	1	0	1	1		55.39	5.56456e-05	0	3.18324	1	3	652.348
		High									GIYPAVDPLDSTSTMLQPR	Unambiguous	1	1	ATCG00480.1		HCD	1	0	1	1		55.34	0.000103807	0	2.06482	250	2	1031.02
						High					ATNLEMESK	Unambiguous	1	1	ATCG00480.1		HCD	1	0	1	1		55.33	3.81016e-05	0	48.0566	16	2	511.745
									High		AVAmSATEGLKR	Unambiguous	1	1	ATCG00480.1	M4(Oxidation)	HCD	1	0	1	1		55.33	5.26095e-05	1	15.5574	2	3	417.223
						High					IAQIIGPVLDVAFPPGK	Unambiguous	1	1	ATCG00480.1		HCD	1	0	1	1		55.31	8.68604e-06	0	23.1291	49	3	579.011
				High							VALVYGQmNEPPGAR	Unambiguous	1	1	ATCG00480.1	M8(Oxidation)	HCD	1	0	1	1		55.29	8.20848e-05	0	6.83262	13	2	809.407
							High				GRDTLGQEINVTcEVQQLLGNNR	Unambiguous	1	1	ATCG00480.1	C13(Carbamidomethyl)	HCD	1	0	1	1		55.27	0.000118867	1	6.78987	250	3	872.107
							High				ATNLEMESK	Unambiguous	1	1	ATCG00480.1		HCD	1	0	1	1		55.24	3.45607e-05	0	23.5508	250	2	511.745
									High		IAQIIGPVLDVAFPPGK	Unambiguous	1	1	ATCG00480.1		HCD	1	0	1	1		55.24	9.33763e-06	0	16.0188	77	3	579.01
						High					ATNLEmESK	Unambiguous	1	1	ATCG00480.1	M6(Oxidation)	HCD	1	0	1	1		55.23	3.38905e-05	0	2.40658	1	2	519.743
				High							ATNLEMESK	Unambiguous	1	1	ATCG00480.1		HCD	1	0	1	1		55.21	3.48002e-05	0	44.6113	29	2	511.745
						High					ATNLEmESK	Unambiguous	1	1	ATCG00480.1	M6(Oxidation)	HCD	1	0	1	1		55.19	3.42041e-05	0	12.5899	4	2	519.743
					High						TVLIMELINNIAK	Unambiguous	1	1	ATCG00480.1		HCD	1	0	1	1		55.14	1.74532e-05	0	0.611371	3	3	491.29
					High						VALVYGQmNEPPGAR	Unambiguous	1	1	ATCG00480.1	M8(Oxidation)	HCD	1	0	1	1		55.12	8.8284e-05	0	5.63947	13	2	809.406
			High								ATNLEmESK	Unambiguous	1	1	ATCG00480.1	M6(Oxidation)	HCD	1	0	1	1		55.07	3.14283e-05	0	1.25211	1	2	519.743
								High			mPSAVGYQPTLSTEmGTLQER	Unambiguous	1	1	ATCG00480.1	M1(Oxidation); M15(Oxidation)	HCD	1	0	1	1		55.07	0.000166477	0	0	12	2	1164.55
					High						TVLIMELInNIAK	Unambiguous	1	1	ATCG00480.1	N9(Deamidated)	HCD	1	0	1	1		55.03	2.16695e-05	0	30.5821	19	2	736.924
								High			IAQIIGPVLDVAFPPGK	Unambiguous	1	1	ATCG00480.1		HCD	1	0	1	1		55.03	1.0477e-05	0	8.17458	20	3	579.011
									High		AVAmSATEGLKR	Unambiguous	1	1	ATCG00480.1	M4(Oxidation)	HCD	1	0	1	1		54.85	5.43386e-05	1	0.99111	6	2	625.332
	High										AVAmSATEGLK	Unambiguous	1	1	ATCG00480.1	M4(Oxidation)	HCD	1	0	1	1		54.78	5.38908e-05	0	31.5979	11	2	547.282
							High				GIYPAVDPLDSTSTmLQPR	Unambiguous	1	1	ATCG00480.1	M15(Oxidation)	HCD	1	0	1	1		54.76	0.000124989	0	0	19	2	1039.02
			High								AVAMSATEGLKR	Unambiguous	1	1	ATCG00480.1		HCD	1	0	1	1		54.73	5.51879e-05	1	3.90425	7	2	617.335
										High	AVAmSATEGLKR	Unambiguous	1	1	ATCG00480.1	M4(Oxidation)	HCD	1	0	1	1		54.73	5.90578e-05	1	17.8932	124	2	625.332
		High									VALVYGQmNEPPGAR	Unambiguous	1	1	ATCG00480.1	M8(Oxidation)	HCD	1	0	1	1		54.7	0.000101145	0	4.94643	250	2	809.408
								High			TREGNDLYmEmKESGVINEQNLAESK	Unambiguous	1	1	ATCG00480.1	M9(Oxidation); M11(Oxidation)	HCD	1	0	1	1		54.62	0.000269385	2	24.6678	23	4	755.101
					High						GMDVVDmGNPLSVPVGGATLGR	Unambiguous	1	1	ATCG00480.1	M7(Oxidation)	HCD	1	0	1	1		54.6	0.000135921	0	12.195	7	3	720.026
							High				TNPTTSNPEVSIREK	Unambiguous	1	1	ATCG00480.1		HCD	1	0	1	1		54.59	9.50511e-05	1	3.17893	250	2	836.928
										High	IAQIIGPVLDVAFPPGK	Unambiguous	1	1	ATCG00480.1		HCD	1	0	1	1		54.57	9.77593e-06	0	11.3299	250	2	868.011
			High								AVAMSATEGLKR	Unambiguous	1	1	ATCG00480.1		HCD	1	0	1	1		54.52	5.7922e-05	1	1.29442	3	2	617.335
	High										IGLFGGAGVGK	Unambiguous	4	2	ATCG00480.1;AT5G08670.1		HCD	1	0	1	1		54.51	4.49577e-05	0	17.5543	32	2	488.285
			High								TNPTTSNPEVSIR	Unambiguous	1	1	ATCG00480.1		HCD	1	0	1	1		54.5	8.56874e-05	0	27.0906	180	2	708.359
					High						GGKIGLFGGAGVGK	Unambiguous	4	2	ATCG00480.1;AT5G08670.1		HCD	1	0	1	1		54.5	2.89173e-05	1	35.6795	74	2	609.353
									High		VALVYGQmNEPPGAR	Unambiguous	1	1	ATCG00480.1	M8(Oxidation)	HCD	1	0	1	1		54.48	0.000106401	0	22.2418	98	2	809.408
	High										TREGNDLYMEmKESGVINEQNLAESK	Unambiguous	1	1	ATCG00480.1	M11(Oxidation)	HCD	1	0	1	1		54.46	0.000268035	2	1.98627	216	4	751.103
			High								IGLFGGAGVGK	Unambiguous	4	2	ATCG00480.1;AT5G08670.1		HCD	1	0	1	1		54.4	4.61109e-05	0	17.5985	29	2	488.285
								High			IAQIIGPVLDVAFPPGK	Unambiguous	1	1	ATCG00480.1		HCD	1	0	1	1		54.27	1.24806e-05	0	3.58337	5	3	579.01
				High							TVLImELINNIAK	Unambiguous	1	1	ATCG00480.1	M5(Oxidation)	HCD	1	0	1	1		54.25	2.12348e-05	0	14.2605	11	3	496.622
					High						TNPTTSNPEVSIR	Unambiguous	1	1	ATCG00480.1		HCD	1	0	1	1		54.22	9.25292e-05	0	7.79625	86	2	708.36
									High		TREGNDLYmEmKESGVINEQNLAESK	Unambiguous	1	1	ATCG00480.1	M9(Oxidation); M11(Oxidation)	HCD	1	0	1	1		54.21	0.000294917	2	26.5518	63	4	755.101
	High										IVGEEHYETAQQVKQTLQR	Unambiguous	1	1	ATCG00480.1		HCD	1	0	1	1		54.13	0.000117069	1	5.63516	21	3	753.057
					High						VALVYGQmNEPPGAR	Unambiguous	1	1	ATCG00480.1	M8(Oxidation)	HCD	1	0	1	1		54.08	0.000111585	0	2.21082	11	2	809.406
					High						TREGNDLYMEMKESGVINEQNLAESK	Unambiguous	1	1	ATCG00480.1		HCD	1	0	1	1		54.06	0.000257379	2	12.7868	113	4	747.105
						High					AVAmSATEGLK	Unambiguous	1	1	ATCG00480.1	M4(Oxidation)	HCD	1	0	1	1		54	6.44934e-05	0	39.2273	6	2	547.282
		High									MPNIYNALVVK	Unambiguous	1	1	ATCG00480.1		HCD	1	0	1	1		53.97	5.93283e-05	0	30.1808	250	2	631.352
								High			TREGNDLYMEmKESGVINEQNLAESK	Unambiguous	1	1	ATCG00480.1	M11(Oxidation)	HCD	1	0	1	1		53.96	0.000290696	2	34.4434	24	4	751.104
									High		GmDVVDMGNPLSVPVGGATLGR	Unambiguous	1	1	ATCG00480.1	M2(Oxidation)	HCD	1	0	1	1		53.91	0.000163593	0	26.0468	15	3	720.026
	High										mPSAVGYQPTLSTEMGTLQER	Unambiguous	1	1	ATCG00480.1	M1(Oxidation)	HCD	1	0	1	1		53.9	0.000210208	0	29.0631	172	3	771.367
								High			FVQAGSEVSALLGRmPSAVGYQPTLSTEmGTLQER	Unambiguous	1	1	ATCG00480.1	M15(Oxidation); M29(Oxidation)	HCD	1	0	1	1		53.86	0.000208864	1	52.6291	38	4	936.466
					High						AVAmSATEGLK	Unambiguous	1	1	ATCG00480.1	M4(Oxidation)	HCD	1	0	1	1		53.85	6.67598e-05	0	14.8174	2	2	547.282
				High							AVAmSATEGLKR	Unambiguous	1	1	ATCG00480.1	M4(Oxidation)	HCD	1	0	1	1		53.8	7.44112e-05	1	33.3974	71	2	625.331
					High						AHGGVSVFGGVGER	Unambiguous	1	1	ATCG00480.1		HCD	1	0	1	1		53.73	7.26548e-05	0	5.619	1	3	443.562
								High			GRDTLGQEINVTcEVQQLLGNNR	Unambiguous	1	1	ATCG00480.1	C13(Carbamidomethyl)	HCD	1	0	1	1		53.69	0.000166322	1	7.40579	40	3	872.108
								High			GRDTLGQEINVTcEVQQLLGnNRVR	Unambiguous	1	1	ATCG00480.1	C13(Carbamidomethyl); N21(Deamidated)	HCD	1	0	1	1		53.66	0.000156927	2	21.9319	82	3	957.488
									High		YKELQDIIAILGLDELSEEDRLTVAR	Unambiguous	1	1	ATCG00480.1		HCD	1	0	1	1		53.66	5.94127e-05	2	7.87421	20	3	1001.54
							High				IAQIIGPVLDVAFPPGK	Unambiguous	1	1	ATCG00480.1		HCD	1	0	1	1		53.64	2.03749e-05	0	29.3306	250	2	868.012
								High			TNPTTSNPEVSIR	Unambiguous	1	1	ATCG00480.1		HCD	1	0	1	1		53.63	0.000100791	0	23.7519	22	2	708.359
				High							AHGGVSVFGGVGER	Unambiguous	1	1	ATCG00480.1		HCD	1	0	1	1		53.54	7.59039e-05	0	6.19544	2	3	443.562
									High		FVQAGSEVSALLGR	Unambiguous	1	1	ATCG00480.1		HCD	1	0	1	1		53.46	5.97332e-05	0	59.2232	119	2	717.392
								High			IAQIIGPVLDVAFPPGK	Unambiguous	1	1	ATCG00480.1		HCD	1	0	1	1		53.39	1.5284e-05	0	11.9981	3	2	868.013
			High								AVAmSATEGLKR	Unambiguous	1	1	ATCG00480.1	M4(Oxidation)	HCD	1	0	1	1		53.38	8.17372e-05	1	16.1237	9	3	417.223
					High						AHGGVSVFGGVGER	Unambiguous	1	1	ATCG00480.1		HCD	1	0	1	1		53.35	7.65241e-05	0	8.74857	16	2	664.839
										High	AHGGVSVFGGVGER	Unambiguous	1	1	ATCG00480.1		HCD	1	0	1	1		53.27	8.07726e-05	0	6.50736	120	2	664.84
	High										KGSITSIQAVYVPADDLTDPAPATTFAHLDATTVLSR	Unambiguous	1	1	ATCG00480.1		HCD	1	0	1	1		53.26	8.2375e-05	1	6.77162	165	4	961.501
									High		VVDLLAPYR	Unambiguous	1	1	ATCG00480.1		HCD	1	0	1	1		53.23	4.65829e-05	0	6.61814	2	2	523.306
		High									AVAmSATEGLK	Unambiguous	1	1	ATCG00480.1	M4(Oxidation)	HCD	1	0	1	1		53.21	7.73597e-05	0	18.3129	21	2	547.282
								High			SAPAFIELDTKLSIFETGIK	Unambiguous	1	1	ATCG00480.1		HCD	1	0	1	1		53.19	5.27707e-05	1	10.851	81	3	727.399
		High									GMDVVDMGNPLSVPVGGATLGR	Unambiguous	1	1	ATCG00480.1		HCD	1	0	1	1		53.15	0.000173818	0	5.22684	250	3	714.695
								High			IAQIIGPVLDVAFPPGK	Unambiguous	1	1	ATCG00480.1		HCD	1	0	1	1		53.15	1.61524e-05	0	55.9423	36	2	868.014
	High										VVDLLAPYR	Unambiguous	1	1	ATCG00480.1		HCD	1	0	1	1		53.09	4.8109e-05	0	15.4179	23	2	523.306
			High								ATNLEMESKLKK	Unambiguous	1	1	ATCG00480.1		HCD	1	0	1	1		53.04	6.30672e-05	2	10.8211	214	2	696.382
			High								AVAmSATEGLK	Unambiguous	1	1	ATCG00480.1	M4(Oxidation)	HCD	1	0	1	1		52.98	8.15671e-05	0	23.3307	9	2	547.282
										High	YKELQDIIAILGLDELSEEDRLTVAR	Unambiguous	1	1	ATCG00480.1		HCD	1	0	1	1		52.94	6.6823e-05	2	0.882674	172	3	1001.54
								High			ESGVINEQNLAESK	Unambiguous	1	1	ATCG00480.1		HCD	1	0	1	1		52.9	0.000120266	0	32.9756	4	2	759.376
					High						GmDVVDmGNPLSVPVGGATLGR	Unambiguous	1	1	ATCG00480.1	M2(Oxidation); M7(Oxidation)	HCD	1	0	1	1		52.89	0.000207674	0	4.50775	5	3	725.358
								High			TNPTTSNPEVSIREK	Unambiguous	1	1	ATCG00480.1		HCD	1	0	1	1		52.82	0.000147838	1	25.119	21	2	836.929
										High	TREGNDLYmEmKESGVINEQNLAESK	Unambiguous	1	1	ATCG00480.1	M9(Oxidation); M11(Oxidation)	HCD	1	0	1	1		52.78	0.000413085	2	19.0071	67	4	755.102
		High									VVDLLAPYR	Unambiguous	1	1	ATCG00480.1		HCD	1	0	1	1		52.77	5.17876e-05	0	33.9962	27	2	523.306
						High					GRDTLGQEINVTcEVQQLLGnNR	Unambiguous	1	1	ATCG00480.1	C13(Carbamidomethyl); N21(Deamidated)	HCD	1	0	1	1		52.64	0.00024666	1	51.1932	250	3	872.435
										High	VVDLLAPYR	Unambiguous	1	1	ATCG00480.1		HCD	1	0	1	1		52.61	5.37311e-05	0	14.689	195	2	523.306
								High			VVDLLAPYR	Unambiguous	1	1	ATCG00480.1		HCD	1	0	1	1		52.56	5.43533e-05	0	32.9687	3	2	523.306
			High								AHGGVSVFGGVGER	Unambiguous	1	1	ATCG00480.1		HCD	1	0	1	1		52.55	0.000105622	0	20.71	22	2	664.839
					High						AVAmSATEGLK	Unambiguous	1	1	ATCG00480.1	M4(Oxidation)	HCD	1	0	1	1		52.55	9.00565e-05	0	35.5408	5	2	547.282
									High		ATNLEMESK	Unambiguous	1	1	ATCG00480.1		HCD	1	0	1	1		52.53	6.45033e-05	0	2.11382	1	2	511.746
										High	TNPTTSNPEVSIREK	Unambiguous	1	1	ATCG00480.1		HCD	1	0	1	1		52.53	0.000151345	1	19.1356	22	3	558.288
		High									AVAMSATEGLKR	Unambiguous	1	1	ATCG00480.1		HCD	1	0	1	1		52.48	9.43445e-05	1	9.77579	71	2	617.335
							High				VVDLLAPYR	Unambiguous	1	1	ATCG00480.1		HCD	1	0	1	1		52.48	5.53638e-05	0	34.6173	106	2	523.306
			High								GMDVVDMGNPLSVPVGGATLGR	Unambiguous	1	1	ATCG00480.1		HCD	1	0	1	1		52.46	0.000203181	0	6.23659	5	3	714.695
								High			ATNLEMESK	Unambiguous	1	1	ATCG00480.1		HCD	1	0	1	1		52.43	6.60058e-05	0	42.6339	7	2	511.745
									High		VVDLLAPYR	Unambiguous	1	1	ATCG00480.1		HCD	1	0	1	1		52.4	5.63931e-05	0	22.6668	11	2	523.306
			High								AVAmSATEGLKRGmDVVDmGNPLSVPVGGATLGR	Unambiguous	1	1	ATCG00480.1	M4(Oxidation); M14(Oxidation); M19(Oxidation)	HCD	1	0	1	1		52.38	0.000271705	2	0	250	3	1135.57
					High						ESGVINEQNLAESK	Unambiguous	1	1	ATCG00480.1		HCD	1	0	1	1		52.37	0.000157315	0	36.67	105	2	759.374
			High								VVDLLAPYR	Unambiguous	1	1	ATCG00480.1		HCD	1	0	1	1		52.34	2.76713e-05	0	31.7818	20	2	523.306
									High		AHGGVSVFGGVGER	Unambiguous	1	1	ATCG00480.1		HCD	1	0	1	1		52.29	0.000112138	0	21.4101	19	2	664.839
			High								YKELQDIIAILGLDELSEEDRLTVAR	Unambiguous	1	1	ATCG00480.1		HCD	1	0	1	1		52.18	8.29317e-05	2	1.40832	7	4	751.407
										High	VALVYGQmNEPPGAR	Unambiguous	1	1	ATCG00480.1	M8(Oxidation)	HCD	1	0	1	1		52.18	0.000197038	0	0.165637	7	2	809.408
	High										VALVYGQMNEPPGAR	Unambiguous	1	1	ATCG00480.1		HCD	1	0	1	1		52.17	0.000162302	0	6.86733	242	2	801.409
						High					FVQAGSEVSALLGR	Unambiguous	1	1	ATCG00480.1		HCD	1	0	1	1		52.16	8.5443e-05	0	65.863	250	2	717.391
							High				AVAMSATEGLKR	Unambiguous	1	1	ATCG00480.1		HCD	1	0	1	1		52.14	0.000100194	1	8.96838	5	3	411.892
	High										ATNLEMESK	Unambiguous	1	1	ATCG00480.1		HCD	1	0	1	1		51.99	7.30436e-05	0	2.98593	3	2	511.745
										High	AHGGVSVFGGVGER	Unambiguous	1	1	ATCG00480.1		HCD	1	0	1	1		51.99	0.00011921	0	30.927	232	2	664.839
								High			VGLTALTMAEYFRDVNEQDVLLFIDNIFR	Unambiguous	1	1	ATCG00480.1		HCD	1	0	1	1		51.89	0.000187995	1	5.90435	77	4	851.44
								High			VALVYGQMNEPPGAR	Unambiguous	1	1	ATCG00480.1		HCD	1	0	1	1		51.86	0.000173659	0	18.2422	1	2	801.409
								High			VGLTALTmAEYFRDVNEQDVLLFIDNIFR	Unambiguous	1	1	ATCG00480.1	M8(Oxidation)	HCD	1	0	1	1		51.84	0.000168569	1	0.26076	9	3	1140.25
								High			VALVYGQMNEPPGAR	Unambiguous	1	1	ATCG00480.1		HCD	1	0	1	1		51.8	0.000199199	0	34.2269	33	2	801.409
									High		AHGGVSVFGGVGER	Unambiguous	1	1	ATCG00480.1		HCD	1	0	1	1		51.76	0.000125693	0	20.2965	68	2	664.839
								High			LSIFETGIK	Unambiguous	1	1	ATCG00480.1		HCD	1	0	1	1		51.73	4.12929e-05	0	21.8974	2	2	504.292
				High							TVLIMELINNIAK	Unambiguous	1	1	ATCG00480.1		HCD	1	0	1	1		51.69	3.86256e-05	0	4.01416	10	3	491.29
		High									ATNLEMESK	Unambiguous	1	1	ATCG00480.1		HCD	1	0	1	1		51.64	7.91739e-05	0	26.9684	45	2	511.745
				High							AVAmSATEGLKR	Unambiguous	1	1	ATCG00480.1	M4(Oxidation)	HCD	1	0	1	1		51.55	0.000126671	1	14.0753	3	3	417.223
									High		VALVYGQMNEPPGAR	Unambiguous	1	1	ATCG00480.1		HCD	1	0	1	1		51.55	0.000211002	0	23.9179	137	2	801.409
			High								ATNLEMESK	Unambiguous	1	1	ATCG00480.1		HCD	1	0	1	1		51.53	9.13994e-05	0	27.8987	17	2	511.745
										High	GGKIGLFGGAGVGK	Unambiguous	4	2	ATCG00480.1;AT5G08670.1		HCD	1	0	1	1		51.52	5.70801e-05	1	16.5418	44	3	406.572
								High			VALVYGQmNEPPGAR	Unambiguous	1	1	ATCG00480.1	M8(Oxidation)	HCD	1	0	1	1		51.49	0.00020968	0	9.09782	56	2	809.406
					High						IAQIIGPVLDVAFPPGK	Unambiguous	1	1	ATCG00480.1		HCD	1	0	1	1		51.45	2.18907e-05	0	23.3719	24	2	868.012
						High					TVLIMELInNIAK	Unambiguous	1	1	ATCG00480.1	N9(Deamidated)	HCD	1	0	1	1		51.45	4.90558e-05	0	37.8276	22	2	736.925
								High			DVNEQDVLLFIDNIFR	Unambiguous	1	1	ATCG00480.1		HCD	1	0	1	1		51.45	0.00020052	0	4.2911	10	3	650.671
						High					YKELQDIIAILGLDELSEEDRLTVAR	Unambiguous	1	1	ATCG00480.1		HCD	1	0	1	1		51.42	0.000113214	2	1.96737	7	3	1001.54
									High		RGmDVVDMGNPLSVPVGGATLGR	Unambiguous	1	1	ATCG00480.1	M3(Oxidation)	HCD	1	0	1	1		51.39	0.0002378	1	5.74982	36	3	772.06
										High	RGmDVVDMGNPLSVPVGGATLGR	Unambiguous	1	1	ATCG00480.1	M3(Oxidation)	HCD	1	0	1	1		51.32	0.00023945	1	8.99023	142	3	772.06
					High						ATNLEmESK	Unambiguous	1	1	ATCG00480.1	M6(Oxidation)	HCD	1	0	1	1		51.27	8.84542e-05	0	6.11369	4	2	519.743
	High										mPSAVGYQPTLSTEMGTLQER	Unambiguous	1	1	ATCG00480.1	M1(Oxidation)	HCD	1	0	1	1		51.19	0.000392709	0	52.4694	127	3	771.366
		High									IAQIIGPVLDVAFPPGK	Unambiguous	1	1	ATCG00480.1		HCD	1	0	1	1		51.19	2.24296e-05	0	4.07221	250	3	579.011
					High						ATNLEMESK	Unambiguous	1	1	ATCG00480.1		HCD	1	0	1	1		51.17	8.8223e-05	0	51.8691	98	2	511.745
									High		GIYPAVDPLDSTSTMLQPR	Unambiguous	1	1	ATCG00480.1		HCD	1	0	1	1		51.15	0.000268577	0	41.6976	57	3	687.682
										High	ATNLEMESK	Unambiguous	1	1	ATCG00480.1		HCD	1	0	1	1		51.12	8.92446e-05	0	45.7092	250	2	511.745
			High								TREGNDLYmEMKESGVINEQNLAESK	Unambiguous	1	1	ATCG00480.1	M9(Oxidation)	HCD	1	0	1	1		50.97	0.000590678	2	3.28578	23	4	751.104
								High			GmDVVDmGNPLSVPVGGATLGR	Unambiguous	1	1	ATCG00480.1	M2(Oxidation); M7(Oxidation)	HCD	1	0	1	1		50.93	0.000333792	0	10.12	26	3	725.358
								High			GSITSIQAVYVPADDLTDPAPATTFAHLDATTVLSR	Unambiguous	1	1	ATCG00480.1		HCD	1	0	1	1		50.93	0.000222797	0	0	15	3	1238.97
				High							VALVYGQMNEPPGAR	Unambiguous	1	1	ATCG00480.1		HCD	1	0	1	1		50.87	0.000224669	0	27.3621	140	2	801.408
	High										GmDVVDMGNPLSVPVGGATLGR	Unambiguous	1	1	ATCG00480.1	M2(Oxidation)	HCD	1	0	1	1		50.86	0.000316656	0	33.1105	61	3	720.027
									High		IGLFGGAGVGK	Unambiguous	4	2	ATCG00480.1;AT5G08670.1		HCD	1	0	1	1		50.86	0.000104185	0	15.5666	4	2	488.285
								High			MPSAVGYQPTLSTEMGTLQER	Unambiguous	1	1	ATCG00480.1		HCD	1	0	1	1		50.82	0.000395342	0	0	30	2	1148.55
				High							IGLFGGAGVGK	Unambiguous	4	2	ATCG00480.1;AT5G08670.1		HCD	1	0	1	1		50.78	8.06357e-05	0	1.56428	0	2	488.285
						High					IAQIIGPVLDVAFPPGKmPNIYNALVVK	Unambiguous	1	1	ATCG00480.1	M18(Oxidation)	HCD	1	0	1	1		50.78	2.33969e-05	1	4.58933	11	4	749.179
										High	GmDVVDMGNPLSVPVGGATLGR	Unambiguous	1	1	ATCG00480.1	M2(Oxidation)	HCD	1	0	1	1		50.69	0.000342946	0	14.2026	50	3	720.026
				High							TVLImELInNIAK	Unambiguous	1	1	ATCG00480.1	M5(Oxidation); N9(Deamidated)	HCD	1	0	1	1		50.68	7.82386e-05	0	53.8617	73	2	744.921
										High	ATNLEmESK	Unambiguous	1	1	ATCG00480.1	M6(Oxidation)	HCD	1	0	1	1		50.68	9.70501e-05	0	3.76962	3	2	519.743
					High						IGLFGGAGVGK	Unambiguous	4	2	ATCG00480.1;AT5G08670.1		HCD	1	0	1	1		50.64	8.32774e-05	0	2.79802	0	2	488.285
				High							VALVYGQmNEPPGAR	Unambiguous	1	1	ATCG00480.1	M8(Oxidation)	HCD	1	0	1	1		50.57	0.000256523	0	1.92469	100	2	809.406
									High		ATNLEMESK	Unambiguous	1	1	ATCG00480.1		HCD	1	0	1	1		50.55	0.000101761	0	53.595	99	2	511.745
						High					GRDTLGQEINVTcEVQQLLGnNRVR	Unambiguous	1	1	ATCG00480.1	C13(Carbamidomethyl); N21(Deamidated)	HCD	1	0	1	1		50.54	0.000270664	2	2.08703	226	3	957.492
			High								mPSAVGYQPTLSTEmGTLQERITSTK	Unambiguous	1	1	ATCG00480.1	M1(Oxidation); M15(Oxidation)	HCD	1	0	1	1		50.51	0.000478835	1	0	220	3	953.467
								High			AHGGVSVFGGVGER	Unambiguous	1	1	ATCG00480.1		HCD	1	0	1	1		50.51	0.000168948	0	3.55464	1	3	443.562
									High		AVAmSATEGLKR	Unambiguous	1	1	ATCG00480.1	M4(Oxidation)	HCD	1	0	1	1		50.47	0.000157499	1	33.9215	115	2	625.332
		High									TNPTTSNPEVSIREK	Unambiguous	1	1	ATCG00480.1		HCD	1	0	1	1		50.38	0.000241882	1	9.56906	18	3	558.289
								High			IAQIIGPVLDVAFPPGK	Unambiguous	1	1	ATCG00480.1		HCD	1	0	1	1		50.38	3.05658e-05	0	4.69479	4	3	579.011
									High		TVLImELInNIAK	Unambiguous	1	1	ATCG00480.1	M5(Oxidation); N9(Deamidated)	HCD	1	0	1	1		50.2	8.73818e-05	0	38.1017	12	2	744.921
										High	VALVYGQmNEPPGAR	Unambiguous	1	1	ATCG00480.1	M8(Oxidation)	HCD	1	0	1	1		50.19	0.000274715	0	1.00209	94	2	809.406
									High		GmDVVDmGNPLSVPVGGATLGR	Unambiguous	1	1	ATCG00480.1	M2(Oxidation); M7(Oxidation)	HCD	1	0	1	1		50.16	0.000395652	0	2.24411	3	3	725.358
									High		KGSITSIQAVYVPADDLTDPAPATTFAHLDATTVLSR	Unambiguous	1	1	ATCG00480.1		HCD	1	0	1	1		50.12	0.000169258	1	0.801782	24	4	961.501
									High		GGKIGLFGGAGVGK	Unambiguous	4	2	ATCG00480.1;AT5G08670.1		HCD	1	0	1	1		50.11	7.89742e-05	1	40.9396	94	2	609.354
						High					AVAmSATEGLKR	Unambiguous	1	1	ATCG00480.1	M4(Oxidation)	HCD	1	0	1	1		50.1	0.000176391	1	46.8122	30	2	625.331
			High								GGKIGLFGGAGVGK	Unambiguous	4	2	ATCG00480.1;AT5G08670.1		HCD	1	0	1	1		50.09	7.93387e-05	1	2.12759	5	3	406.572
										High	AHGGVSVFGGVGER	Unambiguous	1	1	ATCG00480.1		HCD	1	0	1	1		50	0.0001715	0	10.3881	6	3	443.562
									High		AHGGVSVFGGVGER	Unambiguous	1	1	ATCG00480.1		HCD	1	0	1	1		49.97	0.000172689	0	4.01224	1	3	443.562
	High										IVGEEHYETAQQVKQTLQR	Unambiguous	1	1	ATCG00480.1		HCD	1	0	1	1		49.96	0.000292179	1	39.3654	133	3	753.058
					High						IAQIIGPVLDVAFPPGKmPNIYNALVVK	Unambiguous	1	1	ATCG00480.1	M18(Oxidation)	HCD	1	0	1	1		49.95	3.09214e-05	1	1.70296	18	4	749.179
										High	VALVYGQmNEPPGAR	Unambiguous	1	1	ATCG00480.1	M8(Oxidation)	HCD	1	0	1	1		49.93	0.000323675	0	31.2768	32	3	539.941
		High									TVLImELINNIAK	Unambiguous	1	1	ATCG00480.1	M5(Oxidation)	HCD	1	0	1	1		49.87	5.82168e-05	0	9.82381	165	3	496.622
								High			AVAMSATEGLKR	Unambiguous	1	1	ATCG00480.1		HCD	1	0	1	1		49.82	0.000152178	1	4.54501	0	3	411.892
	High										AVAMSATEGLKR	Unambiguous	1	1	ATCG00480.1		HCD	1	0	1	1		49.81	0.000171334	1	19.5871	8	2	617.335
						High					VGLTALTMAEYFRDVNEQDVLLFIDNIFR	Unambiguous	1	1	ATCG00480.1		HCD	1	0	1	1		49.8	0.000282201	1	4.86904	223	3	1134.92
				High							AVAMSATEGLK	Unambiguous	1	1	ATCG00480.1		HCD	1	0	1	1		49.71	0.000159824	0	26.1432	4	2	539.284
							High				AVAMSATEGLKR	Unambiguous	1	1	ATCG00480.1		HCD	1	0	1	1		49.67	0.000182881	1	20.566	42	2	617.335
								High			RGMDVVDMGNPLSVPVGGATLGR	Unambiguous	1	1	ATCG00480.1		HCD	1	0	1	1		49.64	0.000323212	1	27.7501	29	3	766.729
							High				GGKIGLFGGAGVGK	Unambiguous	4	2	ATCG00480.1;AT5G08670.1		HCD	1	0	1	1		49.45	9.19359e-05	1	46.0209	250	2	609.354
									High		VGLTALTMAEYFRDVNEQDVLLFIDNIFRFVQAGSEVSALLGR	Unambiguous	1	1	ATCG00480.1		HCD	1	0	1	1		49.44	0.000257104	2	43.3734	86	5	964.305
								High			KGSITSIQAVYVPADDLTDPAPATTFAHLDATTVLSR	Unambiguous	1	1	ATCG00480.1		HCD	1	0	1	1		49.43	0.000190422	1	19.5681	41	4	961.503
	High										TNPTTSNPEVSIREK	Unambiguous	1	1	ATCG00480.1		HCD	1	0	1	1		49.32	0.000325706	1	19.1655	173	2	836.928
			High								RTNPTTSNPEVSIR	Unambiguous	1	1	ATCG00480.1		HCD	1	0	1	1		49.28	0.000265572	1	32.0477	232	2	786.41
			High								GSITSIQAVYVPADDLTDPAPATTFAHLDATTVLSR	Unambiguous	1	1	ATCG00480.1		HCD	1	0	1	1		49.26	0.000350395	0	4.22148	250	3	1238.97
					High						GRDTLGQEINVTcEVQQLLGNNRVR	Unambiguous	1	1	ATCG00480.1	C13(Carbamidomethyl)	HCD	1	0	1	1		49.24	0.00032104	2	0	37	3	957.162
		High									SAPAFIELDTKLSIFETGIK	Unambiguous	1	1	ATCG00480.1		HCD	1	0	1	1		49.23	0.000116414	1	3.9034	250	3	727.401
							High				KGSITSIQAVYVPADDLTDPAPATTFAHLDATTVLSR	Unambiguous	1	1	ATCG00480.1		HCD	1	0	1	1		49.23	0.000210739	1	1.68778	247	4	961.5
								High			VGLTALTMAEYFR	Unambiguous	1	1	ATCG00480.1		HCD	1	0	1	1		49.21	0.000229704	0	30.9906	10	2	736.385
	High										ATNLEMESK	Unambiguous	1	1	ATCG00480.1		HCD	1	0	1	1		49.17	0.000139824	0	59.9236	250	2	511.746
			High								IAQIIGPVLDVAFPPGK	Unambiguous	1	1	ATCG00480.1		HCD	1	0	1	1		49.16	5.75479e-05	0	37.0505	38	2	868.012
								High			VALVYGQMNEPPGAR	Unambiguous	1	1	ATCG00480.1		HCD	1	0	1	1		49.15	0.000324114	0	43.8888	33	2	801.409
						High					TVLImELInNIAK	Unambiguous	1	1	ATCG00480.1	M5(Oxidation); N9(Deamidated)	HCD	1	0	1	1		49.14	8.71578e-05	0	45.0212	28	2	744.921
					High						mPSAVGYQPTLSTEMGTLQERITSTK	Unambiguous	1	1	ATCG00480.1	M1(Oxidation)	HCD	1	0	1	1		49.11	0.000544983	1	35.5585	115	3	948.137
									High		AVAmSATEGLK	Unambiguous	1	1	ATCG00480.1	M4(Oxidation)	HCD	1	0	1	1		49.1	0.000199304	0	12.5806	3	2	547.282
	High										TREGnDLYmEmKESGVINEQNLAESK	Unambiguous	1	1	ATCG00480.1	N5(Deamidated); M9(Oxidation); M11(Oxidation)	HCD	1	0	1	1		49.09	0.00103334	2	36.5064	238	4	755.347
				High							IAQIIGPVLDVAFPPGK	Unambiguous	1	1	ATCG00480.1		HCD	1	0	1	1		49.09	3.45269e-05	0	7.26712	21	3	579.011
					High						VVDLLAPYR	Unambiguous	1	1	ATCG00480.1		HCD	1	0	1	1		49.08	0.000121123	0	23.7013	16	2	523.306
								High			IGLFGGAGVGK	Unambiguous	4	2	ATCG00480.1;AT5G08670.1		HCD	1	0	1	1		49.08	0.000119269	0	34.544	7	2	488.285
						High					IGLFGGAGVGK	Unambiguous	4	2	ATCG00480.1;AT5G08670.1		HCD	1	0	1	1		49.05	0.000158053	0	35.6885	25	2	488.285
								High			EGNDLYMEmKESGVINEQNLAESK	Unambiguous	1	1	ATCG00480.1	M9(Oxidation)	HCD	1	0	1	1		49.05	0.000877383	1	32.8539	48	3	915.417
								High			EGNDLYmEMKESGVINEQNLAESK	Unambiguous	1	1	ATCG00480.1	M7(Oxidation)	HCD	1	0	1	2		49.05	0.000877383	1	32.8539	48	3	915.417
	High										VALVYGQMNEPPGAR	Unambiguous	1	1	ATCG00480.1		HCD	1	0	1	1		49.04	0.000342407	0	22.989	250	2	801.408
					High						KGSITSIQAVYVPADDLTDPAPATTFAHLDATTVLSR	Unambiguous	1	1	ATCG00480.1		HCD	1	0	1	1		48.99	0.000223974	1	5.30781	50	4	961.501
	High										YKELQDIIAILGLDELSEEDRLTVAR	Unambiguous	1	1	ATCG00480.1		HCD	1	0	1	1		48.98	0.000173269	2	4.52111	26	4	751.407
			High								ATNLEmESKLKK	Unambiguous	1	1	ATCG00480.1	M6(Oxidation)	HCD	1	0	1	1		48.95	0.000182748	2	6.35629	84	2	704.38
						High					GMDVVDMGNPLSVPVGGATLGR	Unambiguous	1	1	ATCG00480.1		HCD	1	0	1	1		48.95	0.000418983	0	16.5337	19	3	714.695
								High			KGSITSIQAVYVPADDLTDPAPATTFAHLDATTVLSR	Unambiguous	1	1	ATCG00480.1		HCD	1	0	1	1		48.93	0.000221333	1	27.3478	27	5	769.403
								High			TNPTTSNPEVSIREK	Unambiguous	1	1	ATCG00480.1		HCD	1	0	1	1		48.91	0.000348313	1	11.1169	2	3	558.289
	High										VALVYGQmNEPPGAR	Unambiguous	1	1	ATCG00480.1	M8(Oxidation)	HCD	1	0	1	1		48.89	0.00041319	0	10.336	21	2	809.407
						High					VVDLLAPYR	Unambiguous	1	1	ATCG00480.1		HCD	1	0	1	1		48.89	0.000126539	0	26.6386	15	2	523.306
		High									IAQIIGPVLDVAFPPGK	Unambiguous	1	1	ATCG00480.1		HCD	1	0	1	1		48.84	3.8532e-05	0	11.809	250	2	868.012
						High					FVQAGSEVSALLGRmPSAVGYQPTLSTEmGTLQER	Unambiguous	1	1	ATCG00480.1	M15(Oxidation); M29(Oxidation)	HCD	1	0	1	1		48.83	0.000691903	1	0	156	3	1248.28
								High			VGLTALTMAEYFRDVNEQDVLLFIDNIFR	Unambiguous	1	1	ATCG00480.1		HCD	1	0	1	1		48.76	0.00038051	1	1.33511	33	3	1134.92
			High								AVAMSATEGLKR	Unambiguous	1	1	ATCG00480.1		HCD	1	0	1	1		48.7	0.000228649	1	4.75568	1	3	411.893
							High				KGSITSIQAVYVPADDLTDPAPATTFAHLDATTVLSR	Unambiguous	1	1	ATCG00480.1		HCD	1	0	1	1		48.65	0.000242214	1	8.89773	250	4	961.501
	High										RGmDVVDMGNPLSVPVGGATLGR	Unambiguous	1	1	ATCG00480.1	M3(Oxidation)	HCD	1	0	1	1		48.62	0.000447251	1	7.62849	111	3	772.06
								High			TVLIMELINNIAK	Unambiguous	1	1	ATCG00480.1		HCD	1	0	1	1		48.48	7.02433e-05	0	0.691313	4	3	491.29
						High					GmDVVDmGNPLSVPVGGATLGR	Unambiguous	1	1	ATCG00480.1	M2(Oxidation); M7(Oxidation)	HCD	1	0	1	1		48.47	0.000587422	0	2.04607	3	3	725.358
									High		GMDVVDMGNPLSVPVGGATLGR	Unambiguous	1	1	ATCG00480.1		HCD	1	0	1	1		48.47	0.000462968	0	29.8197	130	3	714.696
		High									MPSAVGYQPTLSTEmGTLQER	Unambiguous	1	1	ATCG00480.1	M15(Oxidation)	HCD	1	0	1	1		48.45	0.000733023	0	0	250	2	1156.55
			High								VALVYGQmNEPPGAR	Unambiguous	1	1	ATCG00480.1	M8(Oxidation)	HCD	1	0	1	1		48.36	0.000433997	0	12.122	10	2	809.407
										High	GGKIGLFGGAGVGK	Unambiguous	4	2	ATCG00480.1;AT5G08670.1		HCD	1	0	1	1		48.34	0.000118709	1	28.2503	34	3	406.572
								High			AVAmSATEGLKR	Unambiguous	1	1	ATCG00480.1	M4(Oxidation)	HCD	1	0	1	1		48.33	0.000257797	1	55.3222	35	2	625.332
	High										VALVYGQMNEPPGAR	Unambiguous	1	1	ATCG00480.1		HCD	1	0	1	1		48.25	0.000410717	0	20.3578	250	2	801.408
	High										ATNLEmESK	Unambiguous	1	1	ATCG00480.1	M6(Oxidation)	HCD	1	0	1	1		48.23	0.000147308	0	2.80941	3	2	519.743
			High								GMDVVDMGNPLSVPVGGATLGR	Unambiguous	1	1	ATCG00480.1		HCD	1	0	1	1		48.22	0.000540872	0	16.7145	110	3	714.695
								High			IAQIIGPVLDVAFPPGK	Unambiguous	1	1	ATCG00480.1		HCD	1	0	1	1		48.22	5.02616e-05	0	17.7506	6	2	868.013
		High									AVAMSATEGLKR	Unambiguous	1	1	ATCG00480.1		HCD	1	0	1	1		48.21	0.000218962	1	8.24388	4	3	411.892
					High						AHGGVSVFGGVGER	Unambiguous	1	1	ATCG00480.1		HCD	1	0	1	1		48.21	0.000286915	0	31.3846	50	2	664.839
							High				RGmDVVDMGNPLSVPVGGATLGR	Unambiguous	1	1	ATCG00480.1	M3(Oxidation)	HCD	1	0	1	1		48.16	0.000502569	1	20.3051	250	3	772.061
								High			AVAmSATEGLKR	Unambiguous	1	1	ATCG00480.1	M4(Oxidation)	HCD	1	0	1	1		48.16	0.000256631	1	19.0381	1	3	417.223
			High								GGKIGLFGGAGVGK	Unambiguous	4	2	ATCG00480.1;AT5G08670.1		HCD	1	0	1	1		48.14	0.000124304	1	28.9169	31	3	406.571
		High									RGmDVVDMGNPLSVPVGGATLGR	Unambiguous	1	1	ATCG00480.1	M3(Oxidation)	HCD	1	0	1	1		48.12	0.000504907	1	4.86274	250	3	772.06
					High						IAQIIGPVLDVAFPPGK	Unambiguous	1	1	ATCG00480.1		HCD	1	0	1	1		48.11	4.72344e-05	0	21.0073	22	2	868.012
								High			AHGGVSVFGGVGER	Unambiguous	1	1	ATCG00480.1		HCD	1	0	1	1		48.05	0.000297683	0	11.5002	21	2	664.839
						High					AHGGVSVFGGVGER	Unambiguous	1	1	ATCG00480.1		HCD	1	0	1	1		48.02	0.00027056	0	6.32235	2	3	443.562
						High					TVLIMELINNIAK	Unambiguous	1	1	ATCG00480.1		HCD	1	0	1	1		47.99	7.86331e-05	0	0.926576	11	3	491.291
								High			GMDVVDMGNPLSVPVGGATLGR	Unambiguous	1	1	ATCG00480.1		HCD	1	0	1	1		47.9	0.000545739	0	32.1794	37	3	714.695
					High						GGKIGLFGGAGVGK	Unambiguous	4	2	ATCG00480.1;AT5G08670.1		HCD	1	0	1	1		47.87	0.000132277	1	29.3538	17	3	406.572
						High					AHGGVSVFGGVGER	Unambiguous	1	1	ATCG00480.1		HCD	1	0	1	1		47.87	0.00027027	0	9.38394	93	3	443.562
				High							GRDTLGQEINVTcEVQQLLGnNR	Unambiguous	1	1	ATCG00480.1	C13(Carbamidomethyl); N21(Deamidated)	HCD	1	0	1	1		47.82	0.000754121	1	36.7806	250	3	872.434
						High					RGmDVVDMGNPLSVPVGGATLGR	Unambiguous	1	1	ATCG00480.1	M3(Oxidation)	HCD	1	0	1	1		47.78	0.000546857	1	5.01443	14	3	772.06
										High	RGmDVVDmGNPLSVPVGGATLGR	Unambiguous	1	1	ATCG00480.1	M3(Oxidation); M8(Oxidation)	HCD	1	0	1	1		47.76	0.000651553	1	1.06859	18	3	777.391
									High		FVQAGSEVSALLGR	Unambiguous	1	1	ATCG00480.1		HCD	1	0	1	1		47.62	0.000229201	0	22.5587	250	2	717.392
	High										KGSITSIQAVYVPADDLTDPAPATTFAHLDATTVLSR	Unambiguous	1	1	ATCG00480.1		HCD	1	0	1	1		47.59	0.000309171	1	6.17625	165	4	961.501
			High								AHGGVSVFGGVGER	Unambiguous	1	1	ATCG00480.1		HCD	1	0	1	1		47.47	0.00030888	0	12.2106	2	3	443.562
			High								RGGKIGLFGGAGVGK	Unambiguous	1	1	ATCG00480.1		HCD	1	0	1	1		47.43	8.57095e-05	2	9.31427	7	3	458.606
							High				GGKIGLFGGAGVGK	Unambiguous	4	2	ATCG00480.1;AT5G08670.1		HCD	1	0	1	1		47.42	0.000146719	1	7.70813	29	3	406.571
				High							ATNLEmESK	Unambiguous	1	1	ATCG00480.1	M6(Oxidation)	HCD	1	0	1	1		47.33	0.000208967	0	3.25164	2	2	519.743
									High		AVAMSATEGLKR	Unambiguous	1	1	ATCG00480.1		HCD	1	0	1	1		47.32	0.000286371	1	9.67778	1	3	411.892
	High										GSITSIQAVYVPADDLTDPAPATTFAHLDATTVLSR	Unambiguous	1	1	ATCG00480.1		HCD	1	0	1	1		47.27	0.000515623	0	0	250	3	1238.97
			High								IAQIIGPVLDVAFPPGK	Unambiguous	1	1	ATCG00480.1		HCD	1	0	1	1		47.27	8.89261e-05	0	3.43902	27	3	579.01
			High								RGmDVVDMGNPLSVPVGGATLGR	Unambiguous	1	1	ATCG00480.1	M3(Oxidation)	HCD	1	0	1	1		47.12	0.000644374	1	25.3969	125	3	772.06
										High	AVAMSATEGLKR	Unambiguous	1	1	ATCG00480.1		HCD	1	0	1	1		47.1	0.000284677	1	12.7649	5	3	411.892
								High			GMDVVDmGNPLSVPVGGATLGR	Unambiguous	1	1	ATCG00480.1	M7(Oxidation)	HCD	1	0	1	1		47.06	0.000796994	0	25.1975	21	3	720.026
						High					AVAmSATEGLK	Unambiguous	1	1	ATCG00480.1	M4(Oxidation)	HCD	1	0	1	1		47.04	0.000320269	0	10.744	3	2	547.282
									High		GRDTLGQEINVTcEVQQLLGnNRVR	Unambiguous	1	1	ATCG00480.1	C13(Carbamidomethyl); N21(Deamidated)	HCD	1	0	1	1		47.04	0.000621757	2	6.44103	212	3	957.491
						High					IAQIIGPVLDVAFPPGK	Unambiguous	1	1	ATCG00480.1		HCD	1	0	1	1		46.89	5.73004e-05	0	9.54895	28	3	579.01
									High		IGLFGGAGVGK	Unambiguous	4	2	ATCG00480.1;AT5G08670.1		HCD	1	0	1	1		46.87	0.000261098	0	18.6576	17	2	488.285
			High								IAQIIGPVLDVAFPPGK	Unambiguous	1	1	ATCG00480.1		HCD	1	0	1	1		46.86	9.77303e-05	0	17.9984	32	2	868.012
								High			TVLImELInNIAK	Unambiguous	1	1	ATCG00480.1	M5(Oxidation); N9(Deamidated)	HCD	1	0	1	1		46.86	0.000170002	0	53.2375	18	2	744.922
						High					KGSITSIQAVYVPADDLTDPAPATTFAHLDATTVLSR	Unambiguous	1	1	ATCG00480.1		HCD	1	0	1	1		46.79	0.000372752	1	10.015	79	4	961.501
				High							IVGEEHYETAQQVK	Unambiguous	1	1	ATCG00480.1		HCD	1	0	1	1		46.77	0.000579591	0	8.14839	204	2	815.906
								High			IGLFGGAGVGK	Unambiguous	4	2	ATCG00480.1;AT5G08670.1		HCD	1	0	1	1		46.72	0.000205365	0	1.83774	0	2	488.285
			High								TVLIMELINNIAK	Unambiguous	1	1	ATCG00480.1		HCD	1	0	1	1		46.7	0.000121864	0	3.81469	17	3	491.29
			High								RGmDVVDmGNPLSVPVGGATLGR	Unambiguous	1	1	ATCG00480.1	M3(Oxidation); M8(Oxidation)	HCD	1	0	1	1		46.64	0.000844321	1	4.70306	32	3	777.392
					High						ATNLEMESK	Unambiguous	1	1	ATCG00480.1		HCD	1	0	1	1		46.6	0.000294254	0	16.5699	18	2	511.745
			High								AVAmSATEGLK	Unambiguous	1	1	ATCG00480.1	M4(Oxidation)	HCD	1	0	1	1		46.43	0.000368566	0	11.8714	4	2	547.282
						High					IGLFGGAGVGK	Unambiguous	4	2	ATCG00480.1;AT5G08670.1		HCD	1	0	1	1		46.4	0.00029094	0	7.44224	1	2	488.285
									High		GGKIGLFGGAGVGK	Unambiguous	4	2	ATCG00480.1;AT5G08670.1		HCD	1	0	1	1		46.39	0.000185988	1	13.1331	10	3	406.572
						High					KGSITSIQAVYVPADDLTDPAPATTFAHLDATTVLSR	Unambiguous	1	1	ATCG00480.1		HCD	1	0	1	1		46.35	0.000389322	1	2.00279	12	4	961.503
										High	GmDVVDmGNPLSVPVGGATLGR	Unambiguous	1	1	ATCG00480.1	M2(Oxidation); M7(Oxidation)	HCD	1	0	1	1		46.35	0.000983734	0	0	117	2	1087.53
					High						ATNLEmESK	Unambiguous	1	1	ATCG00480.1	M6(Oxidation)	HCD	1	0	1	1		46.31	0.000235053	0	2.04566	1	2	519.744
										High	IGLFGGAGVGK	Unambiguous	4	2	ATCG00480.1;AT5G08670.1		HCD	1	0	1	1		46.27	0.000299781	0	12.5907	8	2	488.285
					High						IAQIIGPVLDVAFPPGK	Unambiguous	1	1	ATCG00480.1		HCD	1	0	1	1		46.2	7.33261e-05	0	17.5432	67	3	579.011
			High								GmDVVDmGNPLSVPVGGATLGR	Unambiguous	1	1	ATCG00480.1	M2(Oxidation); M7(Oxidation)	HCD	1	0	1	1		46.14	0.000977746	0	2.01216	7	3	725.359
				High							GmDVVDMGNPLSVPVGGATLGR	Unambiguous	1	1	ATCG00480.1	M2(Oxidation)	HCD	1	0	1	1		46.07	0.000993633	0	23.7085	18	3	720.026
										High	LSIFETGIK	Unambiguous	1	1	ATCG00480.1		HCD	1	0	1	1		45.97	0.000155552	0	22.804	65	2	504.292
								High			RGmDVVDMGNPLSVPVGGATLGR	Unambiguous	1	1	ATCG00480.1	M3(Oxidation)	HCD	1	0	1	1		45.96	0.000859409	1	13.364	21	3	772.06
		High									ATNLEmESK	Unambiguous	1	1	ATCG00480.1	M6(Oxidation)	HCD	1	0	1	1		45.93	0.000257823	0	3.25285	4	2	519.743
					High						AVAMSATEGLKR	Unambiguous	1	1	ATCG00480.1		HCD	1	0	1	1		45.86	0.00037875	1	10.0602	1	3	411.892
			High								TREGNDLYmEMKESGVINEQNLAESK	Unambiguous	1	1	ATCG00480.1	M9(Oxidation)	HCD	1	0	1	1		45.85	0.00193582	2	36.7269	250	3	1001.13
							High				AVAmSATEGLKR	Unambiguous	1	1	ATCG00480.1	M4(Oxidation)	HCD	1	0	1	1		45.82	0.000443782	1	18.1401	3	3	417.224
								High			GGKIGLFGGAGVGK	Unambiguous	4	2	ATCG00480.1;AT5G08670.1		HCD	1	0	1	1		45.75	0.000215519	1	26.9473	9	3	406.572
	High										IAQIIGPVLDVAFPPGK	Unambiguous	1	1	ATCG00480.1		HCD	1	0	1	1		45.66	8.0135e-05	0	8.66312	250	2	868.012
									High		RGmDVVDmGNPLSVPVGGATLGR	Unambiguous	1	1	ATCG00480.1	M3(Oxidation); M8(Oxidation)	HCD	1	0	1	1		45.52	0.00109131	1	15.9513	7	3	777.391
		High									EGNDLYMEmKESGVINEQNLAESK	Unambiguous	1	1	ATCG00480.1	M9(Oxidation)	HCD	1	0	1	1		45.39	0.00204082	1	14.9988	250	3	915.417
		High									EGNDLYmEMKESGVINEQNLAESK	Unambiguous	1	1	ATCG00480.1	M7(Oxidation)	HCD	1	0	1	2		45.39	0.00204082	1	14.9988	250	3	915.417
	High										GGKIGLFGGAGVGK	Unambiguous	4	2	ATCG00480.1;AT5G08670.1		HCD	1	0	1	1		45.38	0.000234685	1	25.6861	85	3	406.572
									High		mPSAVGYQPTLSTEMGTLQER	Unambiguous	1	1	ATCG00480.1	M1(Oxidation)	HCD	1	0	1	1		45.32	0.0015452	0	56.7671	140	3	771.368
										High	TVLIMELINNIAK	Unambiguous	1	1	ATCG00480.1		HCD	1	0	1	1		45.16	0.00017373	0	30.945	80	3	491.29
	High										AVAmSATEGLKR	Unambiguous	1	1	ATCG00480.1	M4(Oxidation)	HCD	1	0	1	1		45.14	0.000519003	1	2.35154	3	3	417.224
				High							mPSAVGYQPTLSTEMGTLQER	Unambiguous	1	1	ATCG00480.1	M1(Oxidation)	HCD	1	0	1	1		45.14	0.00154323	0	32.653	94	3	771.367
							High				GRDTLGQEINVTcEVQQLLGnNRVR	Unambiguous	1	1	ATCG00480.1	C13(Carbamidomethyl); N21(Deamidated)	HCD	1	0	1	1		45.11	0.000968121	2	3.63951	203	4	718.37
		High									IGLFGGAGVGK	Unambiguous	4	2	ATCG00480.1;AT5G08670.1		HCD	1	0	1	1		45.08	0.000291829	0	1.2732	3	2	488.286
									High		SAPAFIELDTKLSIFETGIK	Unambiguous	1	1	ATCG00480.1		HCD	1	0	1	1		45.03	0.00030777	1	19.304	15	3	727.401
							High				AVAMSATEGLKR	Unambiguous	1	1	ATCG00480.1		HCD	1	0	1	1		45.01	0.000517421	1	20.268	10	3	411.892
			High								FVQAGSEVSALLGRmPSAVGYQPTLSTEmGTLQER	Unambiguous	1	1	ATCG00480.1	M15(Oxidation); M29(Oxidation)	HCD	1	0	1	1		44.99	0.00164184	1	0	240	3	1248.29
								High			ATNLEmESK	Unambiguous	1	1	ATCG00480.1	M6(Oxidation)	HCD	1	0	1	1		44.99	0.000358161	0	3.70072	1	2	519.743
						High					IAQIIGPVLDVAFPPGK	Unambiguous	1	1	ATCG00480.1		HCD	1	0	1	1		44.95	9.43674e-05	0	19.2935	13	2	868.012
			High								IAQIIGPVLDVAFPPGK	Unambiguous	1	1	ATCG00480.1		HCD	1	0	1	1		44.91	0.000153119	0	10.8079	75	3	579.01
					High						RGmDVVDmGNPLSVPVGGATLGR	Unambiguous	1	1	ATCG00480.1	M3(Oxidation); M8(Oxidation)	HCD	1	0	1	1		44.9	0.00125878	1	8.24342	11	3	777.391
					High						AVAmSATEGLKR	Unambiguous	1	1	ATCG00480.1	M4(Oxidation)	HCD	1	0	1	1		44.75	0.000726875	1	3.54002	1	3	417.224
						High					AVAmSATEGLKR	Unambiguous	1	1	ATCG00480.1	M4(Oxidation)	HCD	1	0	1	1		44.71	0.000723459	1	2.59902	1	3	417.224
					High						RTNPTTSNPEVSIR	Unambiguous	1	1	ATCG00480.1		HCD	1	0	1	1		44.7	0.000711573	1	37.7059	16	3	524.61
				High							TNPTTSNPEVSIREK	Unambiguous	1	1	ATCG00480.1		HCD	1	0	1	1		44.67	0.000950222	1	28.6363	153	2	836.928
					High						IAQIIGPVLDVAFPPGK	Unambiguous	1	1	ATCG00480.1		HCD	1	0	1	1		44.63	0.000105259	0	5.05269	19	3	579.01
										High	GmDVVDmGNPLSVPVGGATLGR	Unambiguous	1	1	ATCG00480.1	M2(Oxidation); M7(Oxidation)	HCD	1	0	1	1		44.63	0.00138945	0	0.649735	8	3	725.359
					High						GGKIGLFGGAGVGK	Unambiguous	4	2	ATCG00480.1;AT5G08670.1		HCD	1	0	1	1		44.62	0.000279566	1	4.26774	7	3	406.572
				High							GmDVVDmGNPLSVPVGGATLGR	Unambiguous	1	1	ATCG00480.1	M2(Oxidation); M7(Oxidation)	HCD	1	0	1	1		44.58	0.00139509	0	3.91533	8	3	725.358
				High							IAQIIGPVLDVAFPPGK	Unambiguous	1	1	ATCG00480.1		HCD	1	0	1	1		44.56	0.000103234	0	23.4878	21	2	868.012
					High						YKELQDIIAILGLDELSEEDRLTVAR	Unambiguous	1	1	ATCG00480.1		HCD	1	0	1	1		44.54	0.000476364	2	8.1131	47	3	1001.54
				High							LSIFETGIK	Unambiguous	1	1	ATCG00480.1		HCD	1	0	1	1		44.52	0.000217208	0	31.9506	15	2	504.292
				High							IAQIIGPVLDVAFPPGK	Unambiguous	1	1	ATCG00480.1		HCD	1	0	1	1		44.49	0.000104911	0	6.48031	14	3	579.01
						High					YKELQDIIAILGLDELSEEDRLTVAR	Unambiguous	1	1	ATCG00480.1		HCD	1	0	1	1		44.47	0.000564491	2	12.3075	10	4	751.405
				High							ESGVINEQNLAESK	Unambiguous	1	1	ATCG00480.1		HCD	1	0	1	1		44.41	0.000911041	0	40.3164	18	2	759.376
						High					VVDLLAPYRR	Unambiguous	1	1	ATCG00480.1		HCD	1	0	1	1		44.3	0.000282367	1	8.07095	6	3	401.24
									High		GSITSIQAVYVPADDLTDPAPATTFAHLDATTVLSR	Unambiguous	1	1	ATCG00480.1		HCD	1	0	1	1		44.29	0.00101849	0	0	250	3	1238.97
			High								AVAmSATEGLKR	Unambiguous	1	1	ATCG00480.1	M4(Oxidation)	HCD	1	0	1	1		44.28	0.00079129	1	3.92628	1	3	417.225
				High							IGLFGGAGVGK	Unambiguous	4	2	ATCG00480.1;AT5G08670.1		HCD	1	0	1	1		44.27	0.00047512	0	7.07045	2	2	488.285
				High							VGLTALTMAEYFRDVNEQDVLLFIDNIFR	Unambiguous	1	1	ATCG00480.1		HCD	1	0	1	1		44.27	0.00107744	1	2.00695	199	4	851.44
									High		RGMDVVDmGNPLSVPVGGATLGR	Unambiguous	1	1	ATCG00480.1	M8(Oxidation)	HCD	1	0	1	1		44.26	0.00123366	1	25.1932	107	3	772.061
									High		IAQIIGPVLDVAFPPGK	Unambiguous	1	1	ATCG00480.1		HCD	1	0	1	1		44.23	0.000117825	0	5.31642	25	3	579.01
	High										GMDVVDmGNPLSVPVGGATLGR	Unambiguous	1	1	ATCG00480.1	M7(Oxidation)	HCD	1	0	1	1		44.22	0.00151188	0	21.325	68	3	720.026
								High			VALVYGQmNEPPGAR	Unambiguous	1	1	ATCG00480.1	M8(Oxidation)	HCD	1	0	1	1		44.21	0.00109432	0	10.1803	3	2	809.406
								High			GGKIGLFGGAGVGK	Unambiguous	4	2	ATCG00480.1;AT5G08670.1		HCD	1	0	1	1		44.16	0.000310803	1	58.6345	32	2	609.354
					High						IGLFGGAGVGK	Unambiguous	4	2	ATCG00480.1;AT5G08670.1		HCD	1	0	1	1		44.1	0.000494087	0	10.7986	1	2	488.285
								High			IAQIIGPVLDVAFPPGKmPNIYNALVVK	Unambiguous	1	1	ATCG00480.1	M18(Oxidation)	HCD	1	0	1	1		44.07	0.000142986	1	13.8316	9	4	749.175
	High										AHGGVSVFGGVGER	Unambiguous	1	1	ATCG00480.1		HCD	1	0	1	1		44.04	0.000676494	0	17.0256	5	3	443.562
									High		IGLFGGAGVGK	Unambiguous	4	2	ATCG00480.1;AT5G08670.1		HCD	1	0	1	1		43.95	0.000388622	0	3.34328	1	2	488.285
										High	KGSITSIQAVYVPADDLTDPAPATTFAHLDATTVLSR	Unambiguous	1	1	ATCG00480.1		HCD	1	0	1	1		43.95	0.000698714	1	1.25674	250	4	961.501
			High								KGSITSIQAVYVPADDLTDPAPATTFAHLDATTVLSR	Unambiguous	1	1	ATCG00480.1		HCD	1	0	1	1		43.92	0.000758301	1	6.40304	52	4	961.5
							High				AHGGVSVFGGVGER	Unambiguous	1	1	ATCG00480.1		HCD	1	0	1	1		43.9	0.000774023	0	36.9594	250	2	664.839
							High				RTNPTTSNPEVSIREK	Unambiguous	1	1	ATCG00480.1		HCD	1	0	1	1		43.88	0.000890142	2	41.5243	123	3	610.322
							High				ATNLEMESK	Unambiguous	1	1	ATCG00480.1		HCD	1	0	1	1		43.85	0.000480094	0	58.5657	250	2	511.745
								High			VGLTALTMAEYFRDVNEQDVLLFIDNIFRFVQAGSEVSALLGR	Unambiguous	1	1	ATCG00480.1		HCD	1	0	1	1		43.76	0.000934013	2	3.14859	48	4	1205.13
									High		GGKIGLFGGAGVGK	Unambiguous	4	2	ATCG00480.1;AT5G08670.1		HCD	1	0	1	1		43.75	0.000341574	1	5.8617	19	3	406.572
										High	IGLFGGAGVGK	Unambiguous	4	2	ATCG00480.1;AT5G08670.1		HCD	1	0	1	1		43.75	0.000406937	0	2.44589	1	2	488.286
										High	IGLFGGAGVGK	Unambiguous	4	2	ATCG00480.1;AT5G08670.1		HCD	1	0	1	1		43.73	0.000538027	0	29.4895	61	2	488.285
								High			ATNLEMESK	Unambiguous	1	1	ATCG00480.1		HCD	1	0	1	1		43.72	0.000571113	0	2.15303	0	2	511.745
			High								IAQIIGPVLDVAFPPGKmPNIYNALVVK	Unambiguous	1	1	ATCG00480.1	M18(Oxidation)	HCD	1	0	1	1		43.68	0.000203249	1	4.03962	11	4	749.178
					High						RGmDVVDMGNPLSVPVGGATLGR	Unambiguous	1	1	ATCG00480.1	M3(Oxidation)	HCD	1	0	1	1		43.67	0.00141532	1	13.6165	51	3	772.06
							High				GMDVVDMGNPLSVPVGGATLGR	Unambiguous	1	1	ATCG00480.1		HCD	1	0	1	1		43.67	0.001527	0	4.90192	37	3	714.694
				High							RTNPTTSNPEVSIR	Unambiguous	1	1	ATCG00480.1		HCD	1	0	1	1		43.63	0.000977567	1	37.1973	79	3	524.609
										High	IAQIIGPVLDVAFPPGK	Unambiguous	1	1	ATCG00480.1		HCD	1	0	1	1		43.63	0.000127886	0	9.02626	250	3	579.01
					High						IGLFGGAGVGK	Unambiguous	4	2	ATCG00480.1;AT5G08670.1		HCD	1	0	1	1		43.58	0.000556934	0	26.4716	18	2	488.285
							High				IAQIIGPVLDVAFPPGK	Unambiguous	1	1	ATCG00480.1		HCD	1	0	1	1		43.53	0.000208976	0	34.4332	250	3	579.01
	High										IGLFGGAGVGK	Unambiguous	4	2	ATCG00480.1;AT5G08670.1		HCD	1	0	1	1		43.52	0.000429069	0	2.9969	2	2	488.286
									High		IAQIIGPVLDVAFPPGK	Unambiguous	1	1	ATCG00480.1		HCD	1	0	1	1		43.48	0.000140035	0	36.1931	49	2	868.012
					High						ATNLEMESK	Unambiguous	1	1	ATCG00480.1		HCD	1	0	1	1		43.46	0.000520693	0	2.26293	1	2	511.745
								High			IAQIIGPVLDVAFPPGK	Unambiguous	1	1	ATCG00480.1		HCD	1	0	1	1		43.43	0.000151438	0	29.4071	12	2	868.012
					High						RGMDVVDmGNPLSVPVGGATLGR	Unambiguous	1	1	ATCG00480.1	M8(Oxidation)	HCD	1	0	1	1		43.37	0.00149814	1	16.1401	118	3	772.06
									High		KGSITSIQAVYVPADDLTDPAPATTFAHLDATTVLSR	Unambiguous	1	1	ATCG00480.1		HCD	1	0	1	1		43.36	0.000818839	1	6.45059	45	4	961.501
			High								RGMDVVDmGNPLSVPVGGATLGR	Unambiguous	1	1	ATCG00480.1	M8(Oxidation)	HCD	1	0	1	1		43.31	0.00153531	1	17.2184	126	3	772.061
						High					RGmDVVDmGNPLSVPVGGATLGR	Unambiguous	1	1	ATCG00480.1	M3(Oxidation); M8(Oxidation)	HCD	1	0	1	1		43.3	0.00184288	1	4.61631	17	3	777.391
		High									VVDLLAPYR	Unambiguous	1	1	ATCG00480.1		HCD	1	0	1	1		43.28	0.000460496	0	6.39738	7	2	523.306
				High							IGLFGGAGVGK	Unambiguous	4	2	ATCG00480.1;AT5G08670.1		HCD	1	0	1	1		43.27	0.000598141	0	38.332	26	2	488.285
								High			IGLFGGAGVGK	Unambiguous	4	2	ATCG00480.1;AT5G08670.1		HCD	1	0	1	1		43.25	0.000589073	0	7.16362	0	2	488.285
										High	VVDLLAPYR	Unambiguous	1	1	ATCG00480.1		HCD	1	0	1	1		43.19	0.000470139	0	8.34402	7	2	523.306
				High							VVDLLAPYR	Unambiguous	1	1	ATCG00480.1		HCD	1	0	1	1		43.18	0.000471223	0	6.56452	2	2	523.306
					High						VVDLLAPYR	Unambiguous	1	1	ATCG00480.1		HCD	1	0	1	1		43.16	0.000473398	0	6.26896	2	2	523.306
						High					GRDTLGQEINVTcEVQQLLGNNRVR	Unambiguous	1	1	ATCG00480.1	C13(Carbamidomethyl)	HCD	1	0	1	1		43.09	0.00125918	2	2.4187	39	3	957.163
									High		VVDLLAPYRR	Unambiguous	1	1	ATCG00480.1		HCD	1	0	1	1		42.96	0.000384427	1	3.03984	1	3	401.24
		High									RGmDVVDmGNPLSVPVGGATLGR	Unambiguous	1	1	ATCG00480.1	M3(Oxidation); M8(Oxidation)	HCD	1	0	1	1		42.95	0.00199754	1	2.28466	52	3	777.391
	High										TVLIMELInNIAK	Unambiguous	1	1	ATCG00480.1	N9(Deamidated)	HCD	1	0	1	1		42.94	0.00035063	0	43.7452	34	2	736.924
			High								GRDTLGQEINVTcEVQQLLGNNRVR	Unambiguous	1	1	ATCG00480.1	C13(Carbamidomethyl)	HCD	1	0	1	1		42.92	0.00137326	2	16.6815	78	4	718.123
		High									IGLFGGAGVGK	Unambiguous	4	2	ATCG00480.1;AT5G08670.1		HCD	1	0	1	1		42.77	0.000671125	0	20.1509	39	2	488.285
								High			VGLTALTMAEYFRDVNEQDVLLFIDNIFRFVQAGSEVSALLGR	Unambiguous	1	1	ATCG00480.1		HCD	1	0	1	1		42.76	0.00121823	2	12.6034	196	5	964.306
										High	AVAmSATEGLKR	Unambiguous	1	1	ATCG00480.1	M4(Oxidation)	HCD	1	0	1	1		42.59	0.000933619	1	2.3371	3	3	417.224
	High										VVDLLAPYR	Unambiguous	1	1	ATCG00480.1		HCD	1	0	1	1		42.58	0.000541036	0	8.22831	7	2	523.306
						High					GGKIGLFGGAGVGK	Unambiguous	4	2	ATCG00480.1;AT5G08670.1		HCD	1	0	1	1		42.57	0.000448214	1	16.1506	16	3	406.571
	High										GRDTLGQEINVTcEVQQLLGnNRVR	Unambiguous	1	1	ATCG00480.1	C13(Carbamidomethyl); N21(Deamidated)	HCD	1	0	1	1		42.53	0.00168658	2	19.2299	250	4	718.371
										High	AVAmSATEGLKR	Unambiguous	1	1	ATCG00480.1	M4(Oxidation)	HCD	1	0	1	1		42.52	0.000982375	1	12.8636	9	3	417.224
	High										GRDTLGQEINVTcEVQqLLGNNRVR	Unambiguous	1	1	ATCG00480.1	C13(Carbamidomethyl); Q17(Deamidated)	HCD	1	0	1	2		42.51	0.00169436	2	19.2299	250	4	718.371
	High										GRDTLGQEINVTcEVqQLLGNNRVR	Unambiguous	1	1	ATCG00480.1	C13(Carbamidomethyl); Q16(Deamidated)	HCD	1	0	1	3		42.51	0.00169436	2	19.2299	250	4	718.371
			High								ATNLEMESK	Unambiguous	1	1	ATCG00480.1		HCD	1	0	1	1		42.5	0.000649504	0	22.6357	55	2	511.745
	High										AVAmSATEGLKR	Unambiguous	1	1	ATCG00480.1	M4(Oxidation)	HCD	1	0	1	1		42.48	0.000991464	1	20.7287	12	3	417.224
							High				GRDTLGQEINVTcEVQQLLGNNRVR	Unambiguous	1	1	ATCG00480.1	C13(Carbamidomethyl)	HCD	1	0	1	1		42.44	0.00153659	2	2.65007	250	3	957.162
								High			KGSITSIQAVYVPADDLTDPAPATTFAHLDATTVLSR	Unambiguous	1	1	ATCG00480.1		HCD	1	0	1	1		42.34	0.00100353	1	0.55773	2	4	961.502
	High										ATNLEmESK	Unambiguous	1	1	ATCG00480.1	M6(Oxidation)	HCD	1	0	1	1		42.32	0.000700435	0	9.99121	15	2	519.743
			High								GRDTLGQEINVTcEVQQLLGnNRVR	Unambiguous	1	1	ATCG00480.1	C13(Carbamidomethyl); N21(Deamidated)	HCD	1	0	1	1		42.27	0.00182325	2	6.00608	70	4	718.371
			High								IGLFGGAGVGK	Unambiguous	4	2	ATCG00480.1;AT5G08670.1		HCD	1	0	1	1		42.25	0.000756491	0	10.6154	1	2	488.285
			High								GRDTLGQEINVTcEVQqLLGNNRVR	Unambiguous	1	1	ATCG00480.1	C13(Carbamidomethyl); Q17(Deamidated)	HCD	1	0	1	2		42.25	0.00183166	2	6.00608	70	4	718.371
			High								GRDTLGQEINVTcEVqQLLGNNRVR	Unambiguous	1	1	ATCG00480.1	C13(Carbamidomethyl); Q16(Deamidated)	HCD	1	0	1	3		42.25	0.00183166	2	6.00608	70	4	718.371
		High									AHGGVSVFGGVGER	Unambiguous	1	1	ATCG00480.1		HCD	1	0	1	1		42.16	0.00100646	0	35.6713	19	3	443.562
					High						IFNVLGEPVDNLGPVDTR	Unambiguous	1	1	ATCG00480.1		HCD	1	0	1	1		42.08	0.00122649	0	16.335	161	2	978.016
							High				AHGGVSVFGGVGER	Unambiguous	1	1	ATCG00480.1		HCD	1	0	1	1		42.06	0.00117304	0	34.3074	45	3	443.562
									High		GRDTLGQEINVTcEVQQLLGnNRVR	Unambiguous	1	1	ATCG00480.1	C13(Carbamidomethyl); N21(Deamidated)	HCD	1	0	1	1		41.98	0.00195549	2	2.52902	12	4	718.37
	High										TNPTTSNPEVSIREK	Unambiguous	1	1	ATCG00480.1		HCD	1	0	1	1		41.93	0.00169279	1	7.2384	24	3	558.289
									High		GMDVVDMGNPLSVPVGGATLGR	Unambiguous	1	1	ATCG00480.1		HCD	1	0	1	1		41.93	0.00215767	0	13.5859	3	3	714.695
										High	IAQIIGPVLDVAFPPGK	Unambiguous	1	1	ATCG00480.1		HCD	1	0	1	1		41.93	0.000189157	0	6.55522	250	3	579.01
					High						GRDTLGQEINVTcEVQQLLGnNRVR	Unambiguous	1	1	ATCG00480.1	C13(Carbamidomethyl); N21(Deamidated)	HCD	1	0	1	1		41.92	0.00197626	2	1.67301	15	4	718.37
							Medium				TREGNDLYmEmKESGVINEQNLAESK	Unambiguous	1	1	ATCG00480.1	M9(Oxidation); M11(Oxidation)	HCD	1	0	1	1		41.91	0.00494078	2	31.7115	250	4	755.101
					High						GRDTLGQEINVTcEVQqLLGNNRVR	Unambiguous	1	1	ATCG00480.1	C13(Carbamidomethyl); Q17(Deamidated)	HCD	1	0	1	2		41.9	0.00198539	2	1.67301	15	4	718.37
					High						GRDTLGQEINVTcEVqQLLGNNRVR	Unambiguous	1	1	ATCG00480.1	C13(Carbamidomethyl); Q16(Deamidated)	HCD	1	0	1	3		41.9	0.00198539	2	1.67301	15	4	718.37
								High			VVDLLAPYR	Unambiguous	1	1	ATCG00480.1		HCD	1	0	1	1		41.88	0.000635662	0	5.83517	0	2	523.305
				High							IAQIIGPVLDVAFPPGK	Unambiguous	1	1	ATCG00480.1		HCD	1	0	1	1		41.85	0.000182877	0	32.0122	86	3	579.011
	High										GRDTLGQEINVTcEVQQLLGNNRVR	Unambiguous	1	1	ATCG00480.1	C13(Carbamidomethyl)	HCD	1	0	1	1		41.81	0.0017567	2	18.3498	250	4	718.123
									High		LSIFETGIK	Unambiguous	1	1	ATCG00480.1		HCD	1	0	1	1		41.8	0.000406326	0	28.261	11	2	504.292
		High									VGLTALTMAEYFRDVNEQDVLLFIDNIFR	Unambiguous	1	1	ATCG00480.1		HCD	1	0	1	1		41.75	0.00192483	1	1.18249	250	3	1134.92
						High					IGLFGGAGVGK	Unambiguous	4	2	ATCG00480.1;AT5G08670.1		HCD	1	0	1	1		41.74	0.000646439	0	2.0563	0	2	488.285
		High									VALVYGQmNEPPGAR	Unambiguous	1	1	ATCG00480.1	M8(Oxidation)	HCD	1	0	1	1		41.73	0.00189343	0	45.5212	37	3	539.942
			High								VGLTALTMAEYFRDVNEQDVLLFIDNIFRFVQAGSEVSALLGR	Unambiguous	1	1	ATCG00480.1		HCD	1	0	1	1		41.6	0.00159813	2	37.9404	101	4	1205.13
										Medium	TREGNDLYMEmKESGVINEQNLAESK	Unambiguous	1	1	ATCG00480.1	M11(Oxidation)	HCD	1	0	1	1		41.47	0.00532145	2	33.8149	250	4	751.102
							High				YKELQDIIAILGLDELSEEDRLTVAR	Unambiguous	1	1	ATCG00480.1		HCD	1	0	1	1		41.46	0.000960998	2	5.3143	54	4	751.407
				High							AVAmSATEGLK	Unambiguous	1	1	ATCG00480.1	M4(Oxidation)	HCD	1	0	1	1		41.45	0.00116015	0	33.6733	5	2	547.282
		High									VVDLLAPYRR	Unambiguous	1	1	ATCG00480.1		HCD	1	0	1	1		41.35	0.000556947	1	1.86462	5	3	401.24
			High								ATNLEmESKLKK	Unambiguous	1	1	ATCG00480.1	M6(Oxidation)	HCD	1	0	1	1		41.35	0.00109924	2	5.68038	18	3	469.922
								High			GRDTLGQEINVTcEVQQLLGNNRVR	Unambiguous	1	1	ATCG00480.1	C13(Carbamidomethyl)	HCD	1	0	1	1		41.33	0.00199512	2	1.99544	11	3	957.161
								High			AVAmSATEGLKR	Unambiguous	1	1	ATCG00480.1	M4(Oxidation)	HCD	1	0	1	1		41.29	0.00159006	1	4.21833	0	3	417.224
									High		IAQIIGPVLDVAFPPGK	Unambiguous	1	1	ATCG00480.1		HCD	1	0	1	1		41.18	0.000237814	0	14.9361	17	2	868.012
					High						AVAmSATEGLKR	Unambiguous	1	1	ATCG00480.1	M4(Oxidation)	HCD	1	0	1	1		41.07	0.00140302	1	33.7371	6	3	417.223
	High										AHGGVSVFGGVGER	Unambiguous	1	1	ATCG00480.1		HCD	1	0	1	1		41.05	0.00149195	0	27.9673	17	3	443.562
			High								VVDLLAPYRR	Unambiguous	1	1	ATCG00480.1		HCD	1	0	1	1		41.05	0.000596779	1	10.8659	19	3	401.24
						High					VVDLLAPYR	Unambiguous	1	1	ATCG00480.1		HCD	1	0	1	1		41.02	0.000774865	0	4.84437	1	2	523.306
							High				GGKIGLFGGAGVGK	Unambiguous	4	2	ATCG00480.1;AT5G08670.1		HCD	1	0	1	1		41.01	0.000641926	1	33.8214	82	3	406.572
								High			GRDTLGQEINVTcEVQQLLGnNRVR	Unambiguous	1	1	ATCG00480.1	C13(Carbamidomethyl); N21(Deamidated)	HCD	1	0	1	1		40.98	0.00244186	2	2.3822	5	4	718.371
								High			GRDTLGQEINVTcEVQqLLGNNRVR	Unambiguous	1	1	ATCG00480.1	C13(Carbamidomethyl); Q17(Deamidated)	HCD	1	0	1	2		40.98	0.00244186	2	2.3822	5	4	718.371
								High			GRDTLGQEINVTcEVqQLLGNNRVR	Unambiguous	1	1	ATCG00480.1	C13(Carbamidomethyl); Q16(Deamidated)	HCD	1	0	1	3		40.98	0.00244186	2	2.3822	5	4	718.371
			High								VGLTALTMAEYFRDVNEQDVLLFIDNIFR	Unambiguous	1	1	ATCG00480.1		HCD	1	0	1	1		40.91	0.00242883	1	3.74005	250	3	1134.92
										High	TVLImELInNIAK	Unambiguous	1	1	ATCG00480.1	M5(Oxidation); N9(Deamidated)	HCD	1	0	1	1		40.91	0.000750139	0	15.5671	250	2	744.921
							High				ATNLEmESKLKK	Unambiguous	1	1	ATCG00480.1	M6(Oxidation)	HCD	1	0	1	1		40.87	0.0011745	2	5.22343	15	3	469.922
			High								GmDVVDmGNPLSVPVGGATLGR	Unambiguous	1	1	ATCG00480.1	M2(Oxidation); M7(Oxidation)	HCD	1	0	1	1		40.77	0.00348831	0	0	16	2	1087.53
			High								GRDTLGQEINVTcEVQQLLGnNRVR	Unambiguous	1	1	ATCG00480.1	C13(Carbamidomethyl); N21(Deamidated)	HCD	1	0	1	1		40.73	0.00259923	2	2.25572	20	4	718.37
		High									GGKIGLFGGAGVGK	Unambiguous	4	2	ATCG00480.1;AT5G08670.1		HCD	1	0	1	1		40.72	0.000686254	1	22.9507	43	3	406.572
			High								GRDTLGQEINVTcEVQqLLGNNRVR	Unambiguous	1	1	ATCG00480.1	C13(Carbamidomethyl); Q17(Deamidated)	HCD	1	0	1	2		40.71	0.00261123	2	2.25572	20	4	718.37
			High								GRDTLGQEINVTcEVqQLLGNNRVR	Unambiguous	1	1	ATCG00480.1	C13(Carbamidomethyl); Q16(Deamidated)	HCD	1	0	1	3		40.71	0.00261123	2	2.25572	20	4	718.37
		High									AVAmSATEGLKR	Unambiguous	1	1	ATCG00480.1	M4(Oxidation)	HCD	1	0	1	1		40.67	0.0015041	1	10.1257	7	3	417.224
		High									LSIFETGIK	Unambiguous	1	1	ATCG00480.1		HCD	1	0	1	1		40.66	0.000528293	0	26.7783	58	2	504.292
		High									VGLTALTMAEYFR	Unambiguous	1	1	ATCG00480.1		HCD	1	0	1	1		40.64	0.00197191	0	9.45867	250	2	736.384
	High										GRDTLGQEINVTcEVQQLLGnNRVR	Unambiguous	1	1	ATCG00480.1	C13(Carbamidomethyl); N21(Deamidated)	HCD	1	0	1	1		40.62	0.0028393	2	2.12401	179	4	718.37
			High								VALVYGQMNEPPGAR	Unambiguous	1	1	ATCG00480.1		HCD	1	0	1	1		40.62	0.00231045	0	31.321	219	2	801.409
	High										GRDTLGQEINVTcEVQqLLGNNRVR	Unambiguous	1	1	ATCG00480.1	C13(Carbamidomethyl); Q17(Deamidated)	HCD	1	0	1	2		40.59	0.00285898	2	2.12401	179	4	718.37
	High										GRDTLGQEINVTcEVqQLLGNNRVR	Unambiguous	1	1	ATCG00480.1	C13(Carbamidomethyl); Q16(Deamidated)	HCD	1	0	1	3		40.59	0.00285898	2	2.12401	179	4	718.37
						High					IFNVLGEPVDNLGPVDTR	Unambiguous	1	1	ATCG00480.1		HCD	1	0	1	1		40.57	0.00197764	0	20.9848	144	2	978.014
				High							VGLTALTMAEYFRDVNEQDVLLFIDNIFR	Unambiguous	1	1	ATCG00480.1		HCD	1	0	1	1		40.56	0.002514	1	0	88	3	1134.92
									High		GRDTLGQEINVTcEVQQLLGnNRVR	Unambiguous	1	1	ATCG00480.1	C13(Carbamidomethyl); N21(Deamidated)	HCD	1	0	1	1		40.56	0.00268541	2	10.6087	35	4	718.371
									High		GRDTLGQEINVTcEVQqLLGNNRVR	Unambiguous	1	1	ATCG00480.1	C13(Carbamidomethyl); Q17(Deamidated)	HCD	1	0	1	2		40.54	0.00269781	2	10.6087	35	4	718.371
									High		GRDTLGQEINVTcEVqQLLGNNRVR	Unambiguous	1	1	ATCG00480.1	C13(Carbamidomethyl); Q16(Deamidated)	HCD	1	0	1	3		40.54	0.00269781	2	10.6087	35	4	718.371
								High			AVAMSATEGLKR	Unambiguous	1	1	ATCG00480.1		HCD	1	0	1	1		40.53	0.00150027	1	37.2438	0	3	411.893
			High								VVDLLAPYR	Unambiguous	1	1	ATCG00480.1		HCD	1	0	1	1		40.46	0.000881508	0	23.842	7	2	523.306
		High									VGLTALTMAEYFRDVNEQDVLLFIDNIFR	Unambiguous	1	1	ATCG00480.1		HCD	1	0	1	1		40.4	0.00273147	1	1.15036	250	4	851.439
						High					GGKIGLFGGAGVGK	Unambiguous	4	2	ATCG00480.1;AT5G08670.1		HCD	1	0	1	1		40.36	0.000745564	1	40.7519	84	2	609.354
			High								IAQIIGPVLDVAFPPGK	Unambiguous	1	1	ATCG00480.1		HCD	1	0	1	1		40.35	0.000437552	0	27.7927	225	2	868.012
										High	AVAMSATEGLKR	Unambiguous	1	1	ATCG00480.1		HCD	1	0	1	1		40.3	0.00153054	1		52	2	617.335
				High							GGKIGLFGGAGVGK	Unambiguous	4	2	ATCG00480.1;AT5G08670.1		HCD	1	0	1	1		40.29	0.000757679	1	20.4256	26	3	406.572
							High				IVGEEHYETAQQVK	Unambiguous	1	1	ATCG00480.1		HCD	1	0	1	1		40.23	0.0026366	0	4.95904	250	2	815.907
										High	AHGGVSVFGGVGER	Unambiguous	1	1	ATCG00480.1		HCD	1	0	1	1		40.22	0.00180615	0	36.6193	24	3	443.562
			High								MPSAVGYQPTLSTEmGTLQERITSTK	Unambiguous	1	1	ATCG00480.1	M15(Oxidation)	HCD	1	0	1	1		40.18	0.00423575	1	4.02688	230	3	948.137
				High							GFNLILSGEFDSLPEQAFYLVGNIDEATAK	Unambiguous	1	1	ATCG00480.1		HCD	1	0	1	1		40.17	0.00422629	0	9.44612	59	3	1086.88
								High			TVLIMELINNIAK	Unambiguous	1	1	ATCG00480.1		HCD	1	0	1	1		40.14	0.000551918	0	29.7734	212	2	736.432
		High									AVAmSATEGLKR	Unambiguous	1	1	ATCG00480.1	M4(Oxidation)	HCD	1	0	1	1		40.13	0.00207689	1	2.3201	3	3	417.224
				High							GRDTLGQEINVTcEVQQLLGnNRVR	Unambiguous	1	1	ATCG00480.1	C13(Carbamidomethyl); N21(Deamidated)	HCD	1	0	1	1		40.12	0.00308847	2	2.97496	24	4	718.37
				High							GRDTLGQEINVTcEVQqLLGNNRVR	Unambiguous	1	1	ATCG00480.1	C13(Carbamidomethyl); Q17(Deamidated)	HCD	1	0	1	2		40.12	0.00308847	2	2.97496	24	4	718.37
				High							GRDTLGQEINVTcEVqQLLGNNRVR	Unambiguous	1	1	ATCG00480.1	C13(Carbamidomethyl); Q16(Deamidated)	HCD	1	0	1	3		40.12	0.00308847	2	2.97496	24	4	718.37
		High									IFNVLGEPVDNLGPVDTR	Unambiguous	1	1	ATCG00480.1		HCD	1	0	1	1		40.08	0.00181623	0	7.8652	250	3	652.347
					High						VVDLLAPYRR	Unambiguous	1	1	ATCG00480.1		HCD	1	0	1	1		40.07	0.000747848	1	17.7646	22	3	401.24
						High					AVAmSATEGLKR	Unambiguous	1	1	ATCG00480.1	M4(Oxidation)	HCD	1	0	1	1		40.06	0.00178517	1	15.7903	2	3	417.223
								High			VVDLLAPYRR	Unambiguous	1	1	ATCG00480.1		HCD	1	0	1	1		40.05	0.000756243	1	14.2105	8	3	401.24
				High							TNPTTSNPEVSIREK	Unambiguous	1	1	ATCG00480.1		HCD	1	0	1	1		40.01	0.0028185	1	13.5313	7	3	558.288
	High										LSIFETGIK	Unambiguous	1	1	ATCG00480.1		HCD	1	0	1	1		39.98	0.000617839	0	38.6988	42	2	504.292
					High						LSIFETGIK	Unambiguous	1	1	ATCG00480.1		HCD	1	0	1	1		39.92	0.000565318	0	27.0476	14	2	504.292
						Medium					RGmDVVDmGNPLSVPVGGATLGR	Unambiguous	1	1	ATCG00480.1	M3(Oxidation); M8(Oxidation)	HCD	1	0	1	1		39.91	0.00403782	1	9.6509	12	3	777.391
								High			MPSAVGYQPTLSTEMGTLQER	Unambiguous	1	1	ATCG00480.1		HCD	1	0	1	1		39.83	0.00465364	0	41.6856	2	3	766.036
					High						VVDLLAPYRR	Unambiguous	1	1	ATCG00480.1		HCD	1	0	1	1		39.78	0.000799491	1	1.69265	1	3	401.24
							High				AHGGVSVFGGVGER	Unambiguous	1	1	ATCG00480.1		HCD	1	0	1	1		39.78	0.00198295	0	32.6771	64	3	443.562
								High			FVQAGSEVSALLGR	Unambiguous	1	1	ATCG00480.1		HCD	1	0	1	1		39.77	0.00139179	0	35.1151	250	2	717.392
				High							GRDTLGQEINVTcEVQQLLGNNRVR	Unambiguous	1	1	ATCG00480.1	C13(Carbamidomethyl)	HCD	1	0	1	1		39.73	0.00266036	2	2.06776	5	4	718.124
						High					ATNLEMESK	Unambiguous	1	1	ATCG00480.1		HCD	1	0	1	1		39.72	0.000975935	0	3.97056	1	2	511.746
										High	IAQIIGPVLDVAFPPGK	Unambiguous	1	1	ATCG00480.1		HCD	1	0	1	1		39.71	0.000315371	0	19.4846	250	3	579.011
								High			KGSITSIQAVYVPADDLTDPAPATTFAHLDATTVLSR	Unambiguous	1	1	ATCG00480.1		HCD	1	0	1	1		39.7	0.00185909	1	7.44864	55	4	961.502
		High									GMDVVDMGNPLSVPVGGATLGR	Unambiguous	1	1	ATCG00480.1		HCD	1	0	1	1		39.58	0.00395453	0	1.70643	88	3	714.695
									High		AVAmSATEGLKR	Unambiguous	1	1	ATCG00480.1	M4(Oxidation)	HCD	1	0	1	1		39.58	0.00235729	1	3.87433	1	3	417.225
			High								IVGEEHYETAQQVKQTLQR	Unambiguous	1	1	ATCG00480.1		HCD	1	0	1	1		39.56	0.00309301	1	2.79889	8	4	565.046
					High						GmDVVDMGNPLSVPVGGATLGR	Unambiguous	1	1	ATCG00480.1	M2(Oxidation)	HCD	1	0	1	1		39.53	0.00445161	0	33.6011	19	3	720.026
				High							VVDLLAPYRR	Unambiguous	1	1	ATCG00480.1		HCD	1	0	1	1		39.49	0.0008547	1	15.7041	18	3	401.24
	High										AVAMSATEGLKR	Unambiguous	1	1	ATCG00480.1		HCD	1	0	1	1		39.43	0.00187001	1	35.6244	13	3	411.892
										High	VVDLLAPYRR	Unambiguous	1	1	ATCG00480.1		HCD	1	0	1	1		39.4	0.000872597	1	1.92845	6	3	401.24
							High				ATNLEMESK	Unambiguous	1	1	ATCG00480.1		HCD	1	0	1	1		39.39	0.00132917	0	2.10491	8	2	511.745
	High										GGKIGLFGGAGVGK	Unambiguous	4	2	ATCG00480.1;AT5G08670.1		HCD	1	0	1	1		39.3	0.000957542	1	10.5025	32	3	406.571
					High						AVAmSATEGLKR	Unambiguous	1	1	ATCG00480.1	M4(Oxidation)	HCD	1	0	1	1		39.3	0.00209719	1	41.5638	50	2	625.331
				High							RGmDVVDmGNPLSVPVGGATLGR	Unambiguous	1	1	ATCG00480.1	M3(Oxidation); M8(Oxidation)	HCD	1	0	1	1		39.29	0.00470454	1	6.96427	14	3	777.391
						High					VVDLLAPYRR	Unambiguous	1	1	ATCG00480.1		HCD	1	0	1	1		39.22	0.000909523	1	1.01017	1	3	401.24
							High				AVAmSATEGLKR	Unambiguous	1	1	ATCG00480.1	M4(Oxidation)	HCD	1	0	1	1		39.21	0.00210512	1	49.4104	11	3	417.224
				High							ATNLEMESK	Unambiguous	1	1	ATCG00480.1		HCD	1	0	1	1		39.2	0.00138862	0	2.13789	1	2	511.745
										High	AVAmSATEGLKR	Unambiguous	1	1	ATCG00480.1	M4(Oxidation)	HCD	1	0	1	1		39.2	0.00210997	1	46.4162	18	3	417.224
								High			VVDLLAPYRR	Unambiguous	1	1	ATCG00480.1		HCD	1	0	1	1		39.12	0.000930708	1	8.90135	2	3	401.24
					High						AVAmSATEGLKR	Unambiguous	1	1	ATCG00480.1	M4(Oxidation)	HCD	1	0	1	1		39.11	0.00203755	1	38.7286	3	3	417.224
								High			EGNDLYmEmK	Unambiguous	1	1	ATCG00480.1	M7(Oxidation); M9(Oxidation)	HCD	1	0	1	1		39.09	0.00167702	0	50.099	25	2	631.258
				High							GRDTLGQEINVTcEVQQLLGNNRVR	Unambiguous	1	1	ATCG00480.1	C13(Carbamidomethyl)	HCD	1	0	1	1		39.05	0.00334774	2	12.9663	102	4	718.123
									High		GRDTLGQEINVTcEVQQLLGNNRVR	Unambiguous	1	1	ATCG00480.1	C13(Carbamidomethyl)	HCD	1	0	1	1		39.01	0.00341012	2	11.9566	18	4	718.123
				High							LSIFETGIK	Unambiguous	1	1	ATCG00480.1		HCD	1	0	1	1		39	0.000774239	0	30.899	20	2	504.292
			High								RGMDVVDMGNPLSVPVGGATLGR	Unambiguous	1	1	ATCG00480.1		HCD	1	0	1	1		38.99	0.0037287	1	11.5526	78	3	766.729
				High							GRDTLGQEINVTcEVQQLLGNNRVR	Unambiguous	1	1	ATCG00480.1	C13(Carbamidomethyl)	HCD	1	0	1	1		38.97	0.00324519	2	1.11438	85	3	957.162
				High							AHGGVSVFGGVGER	Unambiguous	1	1	ATCG00480.1		HCD	1	0	1	1		38.96	0.00239503	0	49.7706	79	2	664.839
					High						GSITSIQAVYVPADDLTDPAPATTFAHLDATTVLSR	Unambiguous	1	1	ATCG00480.1		HCD	1	0	1	1		38.95	0.00356581	0	0	250	3	1238.97
		High									VVDLLAPYR	Unambiguous	1	1	ATCG00480.1		HCD	1	0	1	1		38.93	0.00125379	0	8.93703	80	2	523.306
								High			RGmDVVDmGNPLSVPVGGATLGR	Unambiguous	1	1	ATCG00480.1	M3(Oxidation); M8(Oxidation)	HCD	1	0	1	1		38.93	0.00502157	1	0	72	2	1165.58
		High									AHGGVSVFGGVGER	Unambiguous	1	1	ATCG00480.1		HCD	1	0	1	1		38.92	0.00249413	0	43.7327	250	2	664.839
			Medium								TREGNDLYMEmKESGVINEQNLAESK	Unambiguous	1	1	ATCG00480.1	M11(Oxidation)	HCD	1	0	1	1		38.92	0.00963671	2	40.0897	80	4	751.103
					High						IVGEEHYETAQQVKQTLQR	Unambiguous	1	1	ATCG00480.1		HCD	1	0	1	1		38.91	0.00353454	1	6.90438	52	4	565.046
							High				IVGEEHYETAQQVK	Unambiguous	1	1	ATCG00480.1		HCD	1	0	1	1		38.91	0.00316823	0	9.76687	8	3	544.275
	High										VVDLLAPYRR	Unambiguous	1	1	ATCG00480.1		HCD	1	0	1	1		38.85	0.000990407	1	2.95615	7	3	401.24
								High			RTNPTTSNPEVSIR	Unambiguous	1	1	ATCG00480.1		HCD	1	0	1	1		38.84	0.00276255	1	46.7051	25	3	524.61
									High		RTNPTTSNPEVSIR	Unambiguous	1	1	ATCG00480.1		HCD	1	0	1	1		38.83	0.00272964	1	26.8847	29	3	524.61
	High										AVAMSATEGLKR	Unambiguous	1	1	ATCG00480.1		HCD	1	0	1	1		38.79	0.00191588	1	8.28262	3	3	411.892
		High									IGLFGGAGVGK	Unambiguous	4	2	ATCG00480.1;AT5G08670.1		HCD	1	0	1	1		38.7	0.00171318	0	10.2839	18	2	488.285
						High					TNPTTSNPEVSIREK	Unambiguous	1	1	ATCG00480.1		HCD	1	0	1	1		38.69	0.00366412	1	6.48344	5	3	558.289
			High								AVAMSATEGLKR	Unambiguous	1	1	ATCG00480.1		HCD	1	0	1	1		38.66	0.00197409	1	71.2006	12	3	411.892
							High				TNPTTSNPEVSIREK	Unambiguous	1	1	ATCG00480.1		HCD	1	0	1	1		38.62	0.00338014	1	19.0512	74	3	558.289
									High		TNPTTSNPEVSIREK	Unambiguous	1	1	ATCG00480.1		HCD	1	0	1	1		38.6	0.00374084	1	18.1775	6	3	558.289
						High					VGLTALTMAEYFRDVNEQDVLLFIDNIFRFVQAGSEVSALLGR	Unambiguous	1	1	ATCG00480.1		HCD	1	0	1	1		38.53	0.00306515	2	1.57871	77	4	1205.13
								High			LSIFETGIK	Unambiguous	1	1	ATCG00480.1		HCD	1	0	1	1		38.53	0.000848702	0	19.6063	4	2	504.293
						High					AHGGVSVFGGVGER	Unambiguous	1	1	ATCG00480.1		HCD	1	0	1	1		38.52	0.00267149	0	46.1026	65	2	664.839
		High									VGLTALTMAEYFRDVNEQDVLLFIDNIFRFVQAGSEVSALLGR	Unambiguous	1	1	ATCG00480.1		HCD	1	0	1	1		38.44	0.00329403	2	0.579432	250	4	1205.13
							High				GRDTLGQEINVTcEVQQLLGNNRVR	Unambiguous	1	1	ATCG00480.1	C13(Carbamidomethyl)	HCD	1	0	1	1		38.44	0.00361627	2	5.03784	133	4	718.124
		High									AVAmSATEGLKR	Unambiguous	1	1	ATCG00480.1	M4(Oxidation)	HCD	1	0	1	1		38.43	0.00251928	1	60.1242	28	3	417.224
										High	VVDLLAPYRR	Unambiguous	1	1	ATCG00480.1		HCD	1	0	1	1		38.43	0.00109097	1	11.0945	50	2	601.357
							Medium				GmDVVDmGNPLSVPVGGATLGR	Unambiguous	1	1	ATCG00480.1	M2(Oxidation); M7(Oxidation)	HCD	1	0	1	1		38.42	0.00609331	0	13.2046	107	3	725.36
								High			IVGEEHYETAQQVKQTLQR	Unambiguous	1	1	ATCG00480.1		HCD	1	0	1	1		38.41	0.00413887	1	7.69388	20	4	565.045
								High			SAPAFIELDTK	Unambiguous	1	1	ATCG00480.1		HCD	1	0	1	1		38.39	0.00256433	0	2.14068	2	2	596.317
				High							VVDLLAPYRR	Unambiguous	1	1	ATCG00480.1		HCD	1	0	1	1		38.38	0.0011036	1	1.07821	1	3	401.24
										High	TREGNDLYmEmK	Unambiguous	1	1	ATCG00480.1	M9(Oxidation); M11(Oxidation)	HCD	1	0	1	1		38.37	0.00337667	1	25.4756	250	3	506.891
						High					SAPAFIELDTKLSIFETGIK	Unambiguous	1	1	ATCG00480.1		HCD	1	0	1	1		38.36	0.00144423	1	28.9163	35	2	1090.6
		High									AVAMSATEGLKR	Unambiguous	1	1	ATCG00480.1		HCD	1	0	1	1		38.35	0.00239797	1	35.3095	16	3	411.893
									High		IAQIIGPVLDVAFPPGKmPNIYNALVVK	Unambiguous	1	1	ATCG00480.1	M18(Oxidation)	HCD	1	0	1	1		38.33	0.000458392	1	3.37826	11	4	749.179
										High	GRDTLGQEINVTcEVQQLLGNNRVR	Unambiguous	1	1	ATCG00480.1	C13(Carbamidomethyl)	HCD	1	0	1	1		38.33	0.00397345	2	5.66491	250	4	718.123
		High									IVGEEHYETAQQVKQTLQR	Unambiguous	1	1	ATCG00480.1		HCD	1	0	1	1		38.27	0.00404362	1	9.72886	115	4	565.046
			High								GMDVVDmGNPLSVPVGGATLGR	Unambiguous	1	1	ATCG00480.1	M7(Oxidation)	HCD	1	0	1	1		38.26	0.00579204	0	13.0179	49	3	720.027
						High					LSIFETGIK	Unambiguous	1	1	ATCG00480.1		HCD	1	0	1	1		38.18	0.000935137	0	32.651	16	2	504.292
				High							GMDVVDMGNPLSVPVGGATLGR	Unambiguous	1	1	ATCG00480.1		HCD	1	0	1	1		38.13	0.00552198	0	17.1346	8	3	714.695
						Medium					GRDTLGQEINVTcEVQQLLGnNRVR	Unambiguous	1	1	ATCG00480.1	C13(Carbamidomethyl); N21(Deamidated)	HCD	1	0	1	1		38.08	0.00505689	2	4.90879	17	4	718.37
				High							AVAmSATEGLKR	Unambiguous	1	1	ATCG00480.1	M4(Oxidation)	HCD	1	0	1	1		37.87	0.00354372	1	5.29578	1	3	417.224
						High					SAPAFIELDTK	Unambiguous	1	1	ATCG00480.1		HCD	1	0	1	1		37.87	0.0028905	0	48.1078	8	2	596.317
						High					IAQIIGPVLDVAFPPGK	Unambiguous	1	1	ATCG00480.1		HCD	1	0	1	1		37.85	0.000483974	0	34.1236	30	2	868.012
							High				SAPAFIELDTKLSIFETGIKVVDLLAPYR	Unambiguous	1	1	ATCG00480.1		HCD	1	0	1	1		37.85	0.000772851	2	30.9166	58	4	802.449
						High					AVAMSATEGLKR	Unambiguous	1	1	ATCG00480.1		HCD	1	0	1	1		37.83	0.0024228	1	10.8525	1	3	411.892
				High							AVAmSATEGLK	Unambiguous	1	1	ATCG00480.1	M4(Oxidation)	HCD	1	0	1	1		37.7	0.00275115	0	37.8579	10	2	547.282
									High		GRDTLGQEINVTcEVQQLLGNNRVR	Unambiguous	1	1	ATCG00480.1	C13(Carbamidomethyl)	HCD	1	0	1	1		37.7	0.00399936	2	1.33633	3	4	718.125
							Medium				GRDTLGQEINVTcEVQQLLGNNRVR	Unambiguous	1	1	ATCG00480.1	C13(Carbamidomethyl)	HCD	1	0	1	1		37.66	0.00417349	2	1.39508	30	4	718.124
	High										IGLFGGAGVGK	Unambiguous	4	2	ATCG00480.1;AT5G08670.1		HCD	1	0	1	1		37.64	0.00218677	0	19.6063	16	2	488.285
		Medium									RGmDVVDmGNPLSVPVGGATLGR	Unambiguous	1	1	ATCG00480.1	M3(Oxidation); M8(Oxidation)	HCD	1	0	1	1		37.64	0.00670668	1	10.9025	84	3	777.391
								High			AHGGVSVFGGVGER	Unambiguous	1	1	ATCG00480.1		HCD	1	0	1	1		37.53	0.00322302	0	56.7579	9	3	443.562
										High	ATNLEMESK	Unambiguous	1	1	ATCG00480.1		HCD	1	0	1	1		37.51	0.00230645	0	6.7373	21	2	511.745
		Medium									GRDTLGQEINVTcEVQQLLGNNR	Unambiguous	1	1	ATCG00480.1	C13(Carbamidomethyl)	HCD	1	0	1	1		37.49	0.0078692	1	5.86703	250	3	872.103
					High						AVAMSATEGLKR	Unambiguous	1	1	ATCG00480.1		HCD	1	0	1	1		37.45	0.00295015	1	32.0355	3	3	411.893
		Medium									GmDVVDmGNPLSVPVGGATLGR	Unambiguous	1	1	ATCG00480.1	M2(Oxidation); M7(Oxidation)	HCD	1	0	1	1		37.37	0.0076774	0	0.997481	12	3	725.36
			High								ATNLEmESK	Unambiguous	1	1	ATCG00480.1	M6(Oxidation)	HCD	1	0	1	1		37.32	0.00181646	0	52.5227	81	2	519.743
										High	YKELQDIIAILGLDELSEEDRLTVAR	Unambiguous	1	1	ATCG00480.1		HCD	1	0	1	1		37.31	0.00252661	2	6.21864	46	4	751.406
								Medium			GRDTLGQEINVTcEVQQLLGnNRVR	Unambiguous	1	1	ATCG00480.1	C13(Carbamidomethyl); N21(Deamidated)	HCD	1	0	1	1		37.3	0.0068711	2	25.8531	65	4	718.368
								High			KGSITSIQAVYVPADDLTDPAPATTFAHLDATTVLSR	Unambiguous	1	1	ATCG00480.1		HCD	1	0	1	1		37.3	0.00325865	1	22.4128	91	4	961.503
									High		AVAMSATEGLKR	Unambiguous	1	1	ATCG00480.1		HCD	1	0	1	1		37.28	0.00359171	1	27.5254	2	3	411.893
			High								GRDTLGQEINVTcEVQQLLGNNRVR	Unambiguous	1	1	ATCG00480.1	C13(Carbamidomethyl)	HCD	1	0	1	1		37.27	0.00456561	2	4.73688	33	4	718.124
							High				ATNLEmESKLKK	Unambiguous	1	1	ATCG00480.1	M6(Oxidation)	HCD	1	0	1	1		37.27	0.00292499	2	12.1954	250	2	704.378
										Medium	RGmDVVDmGNPLSVPVGGATLGR	Unambiguous	1	1	ATCG00480.1	M3(Oxidation); M8(Oxidation)	HCD	1	0	1	1		37.22	0.00747302	1	7.29438	118	3	777.391
	High										GRDTLGQEINVTcEVQQLLGNNRVR	Unambiguous	1	1	ATCG00480.1	C13(Carbamidomethyl)	HCD	1	0	1	1		37.21	0.0047527	2	2.36851	18	4	718.124
				High							VVDLLAPYR	Unambiguous	1	1	ATCG00480.1		HCD	1	0	1	1		37.12	0.00190207	0	36.9921	34	2	523.306
								High			KGSITSIQAVYVPADDLTDPAPATTFAHLDATTVLSR	Unambiguous	1	1	ATCG00480.1		HCD	1	0	1	1		37.07	0.00365185	1	2.84033	15	4	961.5
		High									IAQIIGPVLDVAFPPGK	Unambiguous	1	1	ATCG00480.1		HCD	1	0	1	1		36.91	0.000590742	0	0	250	2	868.012
										Medium	TNPTTSNPEVSIREK	Unambiguous	1	1	ATCG00480.1		HCD	1	0	1	1		36.84	0.00544447	1	4.66789	13	3	558.289
							Medium				IVGEEHYETAQQVKQTLQR	Unambiguous	1	1	ATCG00480.1		HCD	1	0	1	1		36.79	0.00579022	1	1.74768	5	4	565.046
										High	VVDLLAPYRR	Unambiguous	1	1	ATCG00480.1		HCD	1	0	1	1		36.76	0.00160256	1	20.8143	65	3	401.24
										High	RTNPTTSNPEVSIREK	Unambiguous	1	1	ATCG00480.1		HCD	1	0	1	1		36.74	0.00459684	2	35.6787	250	3	610.322
			High								AVAmSATEGLKR	Unambiguous	1	1	ATCG00480.1	M4(Oxidation)	HCD	1	0	1	1		36.73	0.00352459	1	50.165	20	3	417.224
				High							AVAMSATEGLKR	Unambiguous	1	1	ATCG00480.1		HCD	1	0	1	1		36.73	0.00328041	1	11.8783	2	3	411.892
							Medium				IVGEEHYETAQQVKQTLQR	Unambiguous	1	1	ATCG00480.1		HCD	1	0	1	1		36.6	0.00596165	1	1.47773	23	4	565.046
						Medium					RGMDVVDmGNPLSVPVGGATLGR	Unambiguous	1	1	ATCG00480.1	M8(Oxidation)	HCD	1	0	1	1		36.53	0.00691449	1	18.8006	129	3	772.061
					High						AHGGVSVFGGVGER	Unambiguous	1	1	ATCG00480.1		HCD	1	0	1	1		36.52	0.00423403	0	49.0154	7	3	443.562
						Medium					RTNPTTSNPEVSIREK	Unambiguous	1	1	ATCG00480.1		HCD	1	0	1	1		36.51	0.00488036	2	32.044	68	3	610.322
									High		IAQIIGPVLDVAFPPGK	Unambiguous	1	1	ATCG00480.1		HCD	1	0	1	1		36.48	0.000701838	0	27.2019	33	2	868.012
				High							IFNVLGEPVDNLGPVDTR	Unambiguous	1	1	ATCG00480.1		HCD	1	0	1	1		36.47	0.00442958	0	37.0893	9	3	652.346
						Medium					GRDTLGQEINVTcEVQQLLGNNRVR	Unambiguous	1	1	ATCG00480.1	C13(Carbamidomethyl)	HCD	1	0	1	1		36.47	0.00548907	2	7.2593	15	4	718.124
								Medium			RGmDVVDmGNPLSVPVGGATLGR	Unambiguous	1	1	ATCG00480.1	M3(Oxidation); M8(Oxidation)	HCD	1	0	1	1		36.47	0.0088028	1	9.05268	3	3	777.392
				High							IVGEEHYETAQQVK	Unambiguous	1	1	ATCG00480.1		HCD	1	0	1	1		36.46	0.00517411	0	1.46561	1	3	544.275
						Medium					GRDTLGQEINVTcEVQQLLGNNRVR	Unambiguous	1	1	ATCG00480.1	C13(Carbamidomethyl)	HCD	1	0	1	1		36.46	0.00547913	2	2.48586	4	4	718.124
					High						RTNPTTSNPEVSIREK	Unambiguous	1	1	ATCG00480.1		HCD	1	0	1	1		36.26	0.00513405	2	39.4487	67	3	610.322
										Medium	GMDVVDmGNPLSVPVGGATLGR	Unambiguous	1	1	ATCG00480.1	M7(Oxidation)	HCD	1	0	1	1		36.26	0.00945185	0	26.5095	82	3	720.026
						Medium					RTNPTTSNPEVSIR	Unambiguous	1	1	ATCG00480.1		HCD	1	0	1	1		36.24	0.00502702	1	51.168	98	3	524.61
								High			GRDTLGQEINVTcEVQQLLGNNRVR	Unambiguous	1	1	ATCG00480.1	C13(Carbamidomethyl)	HCD	1	0	1	1		36.17	0.00594203	2	1.16568	1	4	718.124
			High								GGKIGLFGGAGVGK	Unambiguous	4	2	ATCG00480.1;AT5G08670.1		HCD	1	0	1	1		36.16	0.00197314	1	26.1873	46	3	406.571
			High								GRDTLGQEINVTcEVQQLLGNNRVR	Unambiguous	1	1	ATCG00480.1	C13(Carbamidomethyl)	HCD	1	0	1	1		36.04	0.00686925	2	6.40244	104	3	957.162
		High									IAQIIGPVLDVAFPPGK	Unambiguous	1	1	ATCG00480.1		HCD	1	0	1	1		35.95	0.000749587	0	2.70136	250	2	868.012
							Medium				GmDVVDmGNPLSVPVGGATLGR	Unambiguous	1	1	ATCG00480.1	M2(Oxidation); M7(Oxidation)	HCD	1	0	1	1		35.9	0.0106543	0	7.98878	32	3	725.359
				High							VVDLLAPYRR	Unambiguous	1	1	ATCG00480.1		HCD	1	0	1	1		35.76	0.0020175	1	14.1876	13	3	401.24
								Medium			mPSAVGYQPTLSTEMGTLQER	Unambiguous	1	1	ATCG00480.1	M1(Oxidation)	HCD	1	0	1	1		35.73	0.0139531	0	77.9156	25	3	771.368
		High									ATNLEmESK	Unambiguous	1	1	ATCG00480.1	M6(Oxidation)	HCD	1	0	1	1		35.68	0.00320419	0	12.6712	17	2	519.743
							Medium				RGmDVVDmGNPLSVPVGGATLGR	Unambiguous	1	1	ATCG00480.1	M3(Oxidation); M8(Oxidation)	HCD	1	0	1	1		35.64	0.0107112	1	9.5163	66	3	777.392
	High										VVDLLAPYRR	Unambiguous	1	1	ATCG00480.1		HCD	1	0	1	1		35.58	0.00210288	1	16.9044	36	3	401.24
						Medium					VALVYGQmNEPPGAR	Unambiguous	1	1	ATCG00480.1	M8(Oxidation)	HCD	1	0	1	1		35.49	0.00805091	0	53.9394	17	3	539.941
		Medium									TREGNDLYmEmK	Unambiguous	1	1	ATCG00480.1	M9(Oxidation); M11(Oxidation)	HCD	1	0	1	1		35.41	0.00633028	1	32.2096	250	3	506.891
						Medium					TREGNDLYmEmK	Unambiguous	1	1	ATCG00480.1	M9(Oxidation); M11(Oxidation)	HCD	1	0	1	1		35.33	0.00678502	1	26.3563	30	3	506.891
						Medium					IVGEEHYETAQQVKQTLQR	Unambiguous	1	1	ATCG00480.1		HCD	1	0	1	1		35.27	0.00848411	1	12.7887	57	4	565.045
									Medium		VALVYGQMNEPPGAR	Unambiguous	1	1	ATCG00480.1		HCD	1	0	1	1		35.25	0.00841878	0	62.6292	206	2	801.408
	High										VVDLLAPYRR	Unambiguous	1	1	ATCG00480.1		HCD	1	0	1	1		35.23	0.00227936	1	18.8476	28	2	601.356
				High							VVDLLAPYRR	Unambiguous	1	1	ATCG00480.1		HCD	1	0	1	1		35.21	0.00232001	1	12.3592	11	2	601.357
								Medium			TREGNDLYmEmK	Unambiguous	1	1	ATCG00480.1	M9(Oxidation); M11(Oxidation)	HCD	1	0	1	1		35.2	0.00756498	1	34.2946	6	3	506.891
				High							AVAMSATEGLKR	Unambiguous	1	1	ATCG00480.1		HCD	1	0	1	1		35.18	0.00497558	1	38.0409	3	3	411.893
										Medium	IVGEEHYETAQQVKQTLQR	Unambiguous	1	1	ATCG00480.1		HCD	1	0	1	1		35.18	0.00825218	1	3.71254	15	4	565.046
						High					VVDLLAPYRR	Unambiguous	1	1	ATCG00480.1		HCD	1	0	1	1		35.17	0.00231107	1	37.3424	8	2	601.356
								High			VVDLLAPYRR	Unambiguous	1	1	ATCG00480.1		HCD	1	0	1	1		35.06	0.00237036	1	1.21277	0	3	401.24
	Medium										RGmDVVDmGNPLSVPVGGATLGR	Unambiguous	1	1	ATCG00480.1	M3(Oxidation); M8(Oxidation)	HCD	1	0	1	1		35.03	0.0123736	1	1.87853	33	3	777.392
	Medium										TNPTTSNPEVSIREK	Unambiguous	1	1	ATCG00480.1		HCD	1	0	1	1		34.96	0.00858524	1	29.1151	25	3	558.288
						Medium					ATNLEmESK	Unambiguous	1	1	ATCG00480.1	M6(Oxidation)	HCD	1	0	1	1		34.93	0.00437058	0	39.9626	81	2	519.743
								Medium			GSITSIQAVYVPADDLTDPAPATTFAHLDATTVLSR	Unambiguous	1	1	ATCG00480.1		HCD	1	0	1	1		34.93	0.00936782	0	16.1962	47	4	929.477
					Medium						RGmDVVDmGNPLSVPVGGATLGR	Unambiguous	1	1	ATCG00480.1	M3(Oxidation); M8(Oxidation)	HCD	1	0	1	1		34.91	0.0130915	1	10.0378	14	3	777.391
									Medium		RTNPTTSNPEVSIREK	Unambiguous	1	1	ATCG00480.1		HCD	1	0	1	1		34.91	0.00686055	2	44.1947	78	3	610.322
								High			IAQIIGPVLDVAFPPGK	Unambiguous	1	1	ATCG00480.1		HCD	1	0	1	1		34.9	0.00107953	0	23.998	32	3	579.01
	Medium										VGLTALTMAEYFRDVNEQDVLLFIDNIFRFVQAGSEVSALLGR	Unambiguous	1	1	ATCG00480.1		HCD	1	0	1	1		34.89	0.00744359	2	0	153	4	1205.13
									High		ATNLEMESK	Unambiguous	1	1	ATCG00480.1		HCD	1	0	1	1		34.81	0.00444347	0	24.2045	14	2	511.745
					Medium						GMDVVDmGNPLSVPVGGATLGR	Unambiguous	1	1	ATCG00480.1	M7(Oxidation)	HCD	1	0	1	1		34.77	0.0130536	0	26.0259	26	3	720.026
						Medium					GMDVVDmGNPLSVPVGGATLGR	Unambiguous	1	1	ATCG00480.1	M7(Oxidation)	HCD	1	0	1	1		34.77	0.0130536	0	25.0536	58	3	720.027
				High							IAQIIGPVLDVAFPPGK	Unambiguous	1	1	ATCG00480.1		HCD	1	0	1	1		34.64	0.000996318	0	16.1658	13	2	868.012
			Medium								RGmDVVDmGNPLSVPVGGATLGR	Unambiguous	1	1	ATCG00480.1	M3(Oxidation); M8(Oxidation)	HCD	1	0	1	1		34.56	0.0137878	1	22.2588	23	3	777.391
									Medium		VALVYGQMNEPPGAR	Unambiguous	1	1	ATCG00480.1		HCD	1	0	1	1		34.56	0.0105508	0	40.6144	5	3	534.608
								High			VVDLLAPYRR	Unambiguous	1	1	ATCG00480.1		HCD	1	0	1	1		34.54	0.00267186	1	12.1348	2	2	601.357
			Medium								VALVYGQmNEPPGAR	Unambiguous	1	1	ATCG00480.1	M8(Oxidation)	HCD	1	0	1	1		34.46	0.0108145	0	34.1531	18	3	539.941
									Medium		TNPTTSNPEVSIREK	Unambiguous	1	1	ATCG00480.1		HCD	1	0	1	1		34.36	0.00987549	1	7.97921	170	2	836.928
				Medium							GRDTLGQEINVTcEVQQLLGnNRVR	Unambiguous	1	1	ATCG00480.1	C13(Carbamidomethyl); N21(Deamidated)	HCD	1	0	1	1		34.29	0.0119538	2	22.6994	231	4	718.37
				Medium							GRDTLGQEINVTcEVQqLLGNNRVR	Unambiguous	1	1	ATCG00480.1	C13(Carbamidomethyl); Q17(Deamidated)	HCD	1	0	1	2		34.28	0.0119813	2	22.6994	231	4	718.37
				Medium							GRDTLGQEINVTcEVqQLLGNNRVR	Unambiguous	1	1	ATCG00480.1	C13(Carbamidomethyl); Q16(Deamidated)	HCD	1	0	1	3		34.28	0.0119813	2	22.6994	231	4	718.37
				Medium							IVGEEHYETAQQVKQTLQR	Unambiguous	1	1	ATCG00480.1		HCD	1	0	1	1		34.2	0.0105883	1	36.4076	124	4	565.046
					Medium						VGLTALTMAEYFRDVNEQDVLLFIDNIFR	Unambiguous	1	1	ATCG00480.1		HCD	1	0	1	1		34.18	0.0110955	1	0	250	3	1134.92
							Medium				TNPTTSNPEVSIREK	Unambiguous	1	1	ATCG00480.1		HCD	1	0	1	1		34.15	0.0104224	1	7.02245	34	3	558.289
								High			VVDLLAPYRR	Unambiguous	1	1	ATCG00480.1		HCD	1	0	1	1		34.13	0.00293639	1	22.2148	2	2	601.357
					Medium						GRDTLGQEINVTcEVQQLLGNNRVR	Unambiguous	1	1	ATCG00480.1	C13(Carbamidomethyl)	HCD	1	0	1	1		33.97	0.00996154	2	12.0414	43	4	718.124
		Medium									IVGEEHYETAQQVK	Unambiguous	1	1	ATCG00480.1		HCD	1	0	1	1		33.92	0.0106243	0	1.17102	1	3	544.276
	Medium										VGLTALTMAEYFRDVNEQDVLLFIDNIFR	Unambiguous	1	1	ATCG00480.1		HCD	1	0	1	1		33.9	0.0113048	1	0	250	3	1134.92
						Medium					KGSITSIQAVYVPADDLTDPAPATTFAHLDATTVLSR	Unambiguous	1	1	ATCG00480.1		HCD	1	0	1	1		33.86	0.00709233	1	15.349	248	4	961.503
									Medium		AVAmSATEGLKR	Unambiguous	1	1	ATCG00480.1	M4(Oxidation)	HCD	1	0	1	1		33.83	0.00726569	1	68.9857	79	2	625.332
	Medium										GFNLILSGEFDSLPEQAFYLVGNIDEATAK	Unambiguous	1	1	ATCG00480.1		HCD	1	0	1	1		33.79	0.0182174	0		67	3	1086.88
		Medium									GMDVVDmGNPLSVPVGGATLGR	Unambiguous	1	1	ATCG00480.1	M7(Oxidation)	HCD	1	0	1	1		33.71	0.0166835	0	17.2765	75	3	720.026
						High					VVDLLAPYRR	Unambiguous	1	1	ATCG00480.1		HCD	1	0	1	1		33.68	0.00325697	1	23.6291	42	3	401.24
	Medium										RGmDVVDmGNPLSVPVGGATLGR	Unambiguous	1	1	ATCG00480.1	M3(Oxidation); M8(Oxidation)	HCD	1	0	1	1		33.66	0.0169843	1	16.0895	98	3	777.392
										Medium	IFNVLGEPVDNLGPVDTR	Unambiguous	1	1	ATCG00480.1		HCD	1	0	1	1		33.66	0.00858901	0	17.3783	131	3	652.346
				High							IAQIIGPVLDVAFPPGK	Unambiguous	1	1	ATCG00480.1		HCD	1	0	1	1		33.63	0.00127886	0	34.3883	42	2	868.012
					High						VVDLLAPYRR	Unambiguous	1	1	ATCG00480.1		HCD	1	0	1	1		33.63	0.00329468	1	25.117	19	3	401.24
	High										VVDLLAPYRR	Unambiguous	1	1	ATCG00480.1		HCD	1	0	1	1		33.61	0.00330989	1	4.61147	23	2	601.357
					Medium						IVGEEHYETAQQVK	Unambiguous	1	1	ATCG00480.1		HCD	1	0	1	1		33.6	0.0106728	0	31.3237	26	3	544.275
					Medium						TNPTTSNPEVSIREKK	Unambiguous	1	1	ATCG00480.1		HCD	1	0	1	1		33.57	0.00905456	2	35.2301	107	3	600.987
										Medium	ATNLEmESK	Unambiguous	1	1	ATCG00480.1	M6(Oxidation)	HCD	1	0	1	1		33.57	0.0049888	0	14.9393	18	2	519.743
							Medium				GRDTLGQEINVTcEVQQLLGNNRVR	Unambiguous	1	1	ATCG00480.1	C13(Carbamidomethyl)	HCD	1	0	1	1		33.51	0.0112528	2	10.5345	250	4	718.124
								Medium			GSITSIQAVYVPADDLTDPAPATTFAHLDATTVLSR	Unambiguous	1	1	ATCG00480.1		HCD	1	0	1	1		33.4	0.0133241	0	13.9145	171	3	1238.97
						High					IAQIIGPVLDVAFPPGKmPNIYNALVVK	Unambiguous	1	1	ATCG00480.1	M18(Oxidation)	HCD	1	0	1	1		33.29	0.00145332	1	0	62	2	1497.35
						Medium					GSITSIQAVYVPADDLTDPAPATTFAHLDATTVLSR	Unambiguous	1	1	ATCG00480.1		HCD	1	0	1	1		33.24	0.0129705	0	0	62	3	1238.97
									Medium		AVAmSATEGLKR	Unambiguous	1	1	ATCG00480.1	M4(Oxidation)	HCD	1	0	1	1		33.2	0.00794526	1	54.2318	7	3	417.224
			High								RGGKIGLFGGAGVGK	Unambiguous	1	1	ATCG00480.1		HCD	1	0	1	1		33.18	0.0022805	2	0	107	2	687.405
					High						TVLIMELINNIAK	Unambiguous	1	1	ATCG00480.1		HCD	1	0	1	1		33.1	0.00345294	0	66.2062	107	2	736.429
				Medium							KGSITSIQAVYVPADDLTDPAPATTFAHLDATTVLSR	Unambiguous	1	1	ATCG00480.1		HCD	1	0	1	1		33.05	0.00832356	1	15.8919	25	4	961.503
			Medium								IVGEEHYETAQQVK	Unambiguous	1	1	ATCG00480.1		HCD	1	0	1	1		32.98	0.0123609	0	1.93349	1	3	544.275
	Medium										IVGEEHYETAQQVKQTLQR	Unambiguous	1	1	ATCG00480.1		HCD	1	0	1	1		32.95	0.0137648	1	5.88535	21	4	565.046
						Medium					AHGGVSVFGGVGER	Unambiguous	1	1	ATCG00480.1		HCD	1	0	1	1		32.92	0.00962302	0	47.8437	5	3	443.562
								Medium			TREGNDLYmEmK	Unambiguous	1	1	ATCG00480.1	M9(Oxidation); M11(Oxidation)	HCD	1	0	1	1		32.85	0.0120362	1	27.1592	33	2	759.832
		High									IAQIIGPVLDVAFPPGK	Unambiguous	1	1	ATCG00480.1		HCD	1	0	1	1		32.83	0.00138117	0	17.6143	250	3	579.012
			High								VRAVAmSATEGLKR	Unambiguous	1	1	ATCG00480.1	M6(Oxidation)	HCD	1	0	1	1		32.71	0.00642956	2	13.3633	53	3	502.281
			High								TVLIMELInNIAK	Unambiguous	1	1	ATCG00480.1	N9(Deamidated)	HCD	1	0	1	1		32.7	0.00292682	0	61.6485	46	2	736.923
						Medium					VVDLLAPYRR	Unambiguous	1	1	ATCG00480.1		HCD	1	0	1	1		32.69	0.00409085	1	14.501	8	2	601.357
								Medium			KGSITSIQAVYVPADDLTDPAPATTFAHLDATTVLSR	Unambiguous	1	1	ATCG00480.1		HCD	1	0	1	1		32.68	0.00960329	1	14.1936	75	4	961.504
									Medium		IVGEEHYETAQQVK	Unambiguous	1	1	ATCG00480.1		HCD	1	0	1	1		32.68	0.0155649	0	0.950763	0	3	544.276
				Medium							IFNVLGEPVDNLGPVDTR	Unambiguous	1	1	ATCG00480.1		HCD	1	0	1	1		32.66	0.0110568	0	37.1875	15	3	652.346
								Medium			AVAmSATEGLKR	Unambiguous	1	1	ATCG00480.1	M4(Oxidation)	HCD	1	0	1	1		32.49	0.00946911	1	58.6504	4	2	625.331
									High		VVDLLAPYRR	Unambiguous	1	1	ATCG00480.1		HCD	1	0	1	1		32.46	0.00431334	1	37.8766	42	2	601.356
				Medium							VGLTALTmAEYFRDVNEQDVLLFIDNIFRFVQAGSEVSALLGR	Unambiguous	1	1	ATCG00480.1	M8(Oxidation)	HCD	1	0	1	1		32.39	0.0142173	2	0	250	4	1209.13
									Medium		GMDVVDmGNPLSVPVGGATLGR	Unambiguous	1	1	ATCG00480.1	M7(Oxidation)	HCD	1	0	1	1		32.07	0.0246795	0	13.4317	16	3	720.026
				Medium							TREGNDLYmEmK	Unambiguous	1	1	ATCG00480.1	M9(Oxidation); M11(Oxidation)	HCD	1	0	1	1		31.96	0.0146781	1	44.1907	130	3	506.891
							High				RGGKIGLFGGAGVGK	Unambiguous	1	1	ATCG00480.1		HCD	1	0	1	1		31.91	0.00303456	2	40.6348	72	3	458.606
					Medium						VGLTALTmAEYFRDVNEQDVLLFIDNIFRFVQAGSEVSALLGR	Unambiguous	1	1	ATCG00480.1	M8(Oxidation)	HCD	1	0	1	1		31.9	0.0159477	2	3.58979	250	4	1209.13
									Medium		VGLTALTMAEYFRDVNEQDVLLFIDNIFRFVQAGSEVSALLGR	Unambiguous	1	1	ATCG00480.1		HCD	1	0	1	1		31.9	0.0143012	2	0.647581	34	4	1205.13
				Medium							IVGEEHYETAQQVK	Unambiguous	1	1	ATCG00480.1		HCD	1	0	1	1		31.76	0.0163368	0	23.0614	23	3	544.274
									Medium		RGmDVVDmGNPLSVPVGGATLGR	Unambiguous	1	1	ATCG00480.1	M3(Oxidation); M8(Oxidation)	HCD	1	0	1	1		31.73	0.0262193	1	5.36993	58	3	777.392
		Medium									IVGEEHYETAQQVK	Unambiguous	1	1	ATCG00480.1		HCD	1	0	1	1		31.7	0.0172401	0	21.9138	55	3	544.274
						Medium					IVGEEHYETAQQVK	Unambiguous	1	1	ATCG00480.1		HCD	1	0	1	1		31.56	0.0178049	0	26.8927	21	3	544.274
							Medium				ATNLEMESKLKK	Unambiguous	1	1	ATCG00480.1		HCD	1	0	1	1		31.54	0.00866297	2	21.2047	21	3	464.591
					High						VVDLLAPYRR	Unambiguous	1	1	ATCG00480.1		HCD	1	0	1	1		31.52	0.00535567	1	25.0088	8	2	601.357
	Medium										VALVYGQmNEPPGAR	Unambiguous	1	1	ATCG00480.1	M8(Oxidation)	HCD	1	0	1	1		31.41	0.0230202	0	50.6673	90	3	539.941
							Medium				VVDLLAPYRR	Unambiguous	1	1	ATCG00480.1		HCD	1	0	1	1		31.29	0.00564695	1	28.8246	101	3	401.24
										High	IAQIIGPVLDVAFPPGK	Unambiguous	1	1	ATCG00480.1		HCD	1	0	1	1		31.29	0.00219191	0	41.2122	250	2	868.012
	Medium										IVGEEHYETAQQVK	Unambiguous	1	1	ATCG00480.1		HCD	1	0	1	1		31.24	0.0191664	0	13.2988	2	3	544.274
					High						VVDLLAPYRR	Unambiguous	1	1	ATCG00480.1		HCD	1	0	1	1		31.21	0.00575193	1	20.8981	12	2	601.357
						High					IAQIIGPVLDVAFPPGK	Unambiguous	1	1	ATCG00480.1		HCD	1	0	1	1		31.21	0.00219482	0	43.9775	43	2	868.011
					Medium						GRDTLGQEINVTcEVQQLLGnNRVR	Unambiguous	1	1	ATCG00480.1	C13(Carbamidomethyl); N21(Deamidated)	HCD	1	0	1	1		31.18	0.0230529	2	25.2235	192	4	718.371
								Medium			ATNLEmESK	Unambiguous	1	1	ATCG00480.1	M6(Oxidation)	HCD	1	0	1	1		31.18	0.00903064	0	32.4524	1	2	519.743
					Medium						GRDTLGQEINVTcEVQqLLGNNRVR	Unambiguous	1	1	ATCG00480.1	C13(Carbamidomethyl); Q17(Deamidated)	HCD	1	0	1	2		31.16	0.0231593	2	25.2235	192	4	718.371
					Medium						GRDTLGQEINVTcEVqQLLGNNRVR	Unambiguous	1	1	ATCG00480.1	C13(Carbamidomethyl); Q16(Deamidated)	HCD	1	0	1	3		31.16	0.0231593	2	25.2235	192	4	718.371
						Medium					AVAMSATEGLKR	Unambiguous	1	1	ATCG00480.1		HCD	1	0	1	1		31.12	0.0132515	1	36.1022	3	3	411.893
										Medium	IVGEEHYETAQQVK	Unambiguous	1	1	ATCG00480.1		HCD	1	0	1	1		31.03	0.0193665	0	17.2526	4	3	544.275
				Medium							AHGGVSVFGGVGER	Unambiguous	1	1	ATCG00480.1		HCD	1	0	1	1		30.99	0.0131764	0	58.2749	7	3	443.562
								Medium			IVGEEHYETAQQVK	Unambiguous	1	1	ATCG00480.1		HCD	1	0	1	1		30.98	0.0212666	0	43.5789	3	3	544.274
							Medium				ATNLEmESKLKK	Unambiguous	1	1	ATCG00480.1	M6(Oxidation)	HCD	1	0	1	1		30.95	0.0122939	2	17.1969	104	3	469.922
										Medium	IVGEEHYETAQQVK	Unambiguous	1	1	ATCG00480.1		HCD	1	0	1	1		30.89	0.0199603	0	7.32695	7	3	544.274
	Medium										VGLTALTmAEYFRDVNEQDVLLFIDNIFRFVQAGSEVSALLGR	Unambiguous	1	1	ATCG00480.1	M8(Oxidation)	HCD	1	0	1	1		30.76	0.0204828	2	0	250	4	1209.13
										Medium	GMDVVDmGNPLSVPVGGATLGR	Unambiguous	1	1	ATCG00480.1	M7(Oxidation)	HCD	1	0	1	1		30.73	0.0336844	0	18.9011	92	3	720.026
									Medium		IVGEEHYETAQQVKQTLQR	Unambiguous	1	1	ATCG00480.1		HCD	1	0	1	1		30.63	0.0237866	1	7.14167	54	4	565.046
	Medium										IVGEEHYETAQQVK	Unambiguous	1	1	ATCG00480.1		HCD	1	0	1	1		30.6	0.0223402	0	19.5631	62	3	544.274
			Medium								IVGEEHYETAQQVKQTLQR	Unambiguous	1	1	ATCG00480.1		HCD	1	0	1	1		30.58	0.0228371	1	0.871338	1	4	565.047
				Medium							IVGEEHYETAQQVKQTLQR	Unambiguous	1	1	ATCG00480.1		HCD	1	0	1	1		30.58	0.0243683	1	7.20825	5	4	565.045
			Medium								ATNLEMESKLKK	Unambiguous	1	1	ATCG00480.1		HCD	1	0	1	1		30.57	0.0112256	2	31.8104	55	4	348.695
			Medium								ATNLEmESKLKK	Unambiguous	1	1	ATCG00480.1	M6(Oxidation)	HCD	1	0	1	1		30.5	0.0134133	2	33.1006	115	3	469.922
					Medium						TREGNDLYmEmK	Unambiguous	1	1	ATCG00480.1	M9(Oxidation); M11(Oxidation)	HCD	1	0	1	1		30.43	0.0212847	1	19.5421	217	2	759.831
							Medium				AVAmSATEGLKRGmDVVDmGNPLSVPVGGATLGR	Unambiguous	1	1	ATCG00480.1	M4(Oxidation); M14(Oxidation); M19(Oxidation)	HCD	1	0	1	1		30.42	0.040398	2	0.614983	77	4	851.93
						High					IAQIIGPVLDVAFPPGKMPNIYNALVVK	Unambiguous	1	1	ATCG00480.1		HCD	1	0	1	1		30.37	0.00244614	1	23.2484	11	3	993.236
	High										IAQIIGPVLDVAFPPGKmPNIYNALVVK	Unambiguous	1	1	ATCG00480.1	M18(Oxidation)	HCD	1	0	1	1		30.29	0.00265586	1	1.95254	29	4	749.179
					Medium						VALVYGQmNEPPGAR	Unambiguous	1	1	ATCG00480.1	M8(Oxidation)	HCD	1	0	1	1		30.04	0.031558	0	44.2813	14	3	539.941
							Medium				ATNLEmESKLKK	Unambiguous	1	1	ATCG00480.1	M6(Oxidation)	HCD	1	0	1	1		30	0.015	2	24.7217	42	4	352.693
								Medium			IGLFGGAGVGK	Unambiguous	4	2	ATCG00480.1;AT5G08670.1		HCD	1	0	1	1		29.93	0.0129064	0	34.4804	8	2	488.285
			High								IAQIIGPVLDVAFPPGKmPNIYNALVVK	Unambiguous	1	1	ATCG00480.1	M18(Oxidation)	HCD	1	0	1	1		29.89	0.0048644	1	13.2336	21	3	998.569
						Medium					IFNVLGEPVDNLGPVDTR	Unambiguous	1	1	ATCG00480.1		HCD	1	0	1	1		29.78	0.0237217	0	34.8088	16	3	652.345
			Medium								AHGGVSVFGGVGER	Unambiguous	1	1	ATCG00480.1		HCD	1	0	1	1		29.75	0.0201258	0	46.7523	18	3	443.562
										Medium	IFNVLGEPVDNLGPVDTRTTSPIHK	Unambiguous	1	1	ATCG00480.1		HCD	1	0	1	1		29.72	0.014879	1	13.3368	20	4	680.616
				Medium							RTNPTTSNPEVSIREK	Unambiguous	1	1	ATCG00480.1		HCD	1	0	1	1		29.69	0.0233056	2	47.4783	92	3	610.322
					Medium						TREGNDLYmEmK	Unambiguous	1	1	ATCG00480.1	M9(Oxidation); M11(Oxidation)	HCD	1	0	1	1		29.69	0.0247555	1	35.5992	32	3	506.891
			Medium								GMDVVDmGNPLSVPVGGATLGR	Unambiguous	1	1	ATCG00480.1	M7(Oxidation)	HCD	1	0	1	1		29.59	0.0426414	0	27.9491	12	3	720.027
		Medium									GmDVVDMGNPLSVPVGGATLGR	Unambiguous	1	1	ATCG00480.1	M2(Oxidation)	HCD	1	0	1	1		29.56	0.0433243	0	22.4487	250	3	720.027
					Medium						IVGEEHYETAQQVKQTLQR	Unambiguous	1	1	ATCG00480.1		HCD	1	0	1	1		29.54	0.0307394	1	0.923401	1	4	565.046
							Medium				VRAVAmSATEGLKR	Unambiguous	1	1	ATCG00480.1	M6(Oxidation)	HCD	1	0	1	1		29.4	0.0137778	2	41.0488	179	3	502.281
							Medium				AVAmSATEGLKRGmDVVDmGNPLSVPVGGATLGR	Unambiguous	1	1	ATCG00480.1	M4(Oxidation); M14(Oxidation); M19(Oxidation)	HCD	1	0	1	1		29.4	0.0509206	2	2.16522	129	4	851.93
							Medium				IGLFGGAGVGK	Unambiguous	4	2	ATCG00480.1;AT5G08670.1		HCD	1	0	1	1		29.38	0.0146489	0	21.2661	33	2	488.285
		Medium									IFNVLGEPVDNLGPVDTR	Unambiguous	1	1	ATCG00480.1		HCD	1	0	1	1		29.29	0.0230811	0	0	250	2	978.016
				Medium							GMDVVDmGNPLSVPVGGATLGR	Unambiguous	1	1	ATCG00480.1	M7(Oxidation)	HCD	1	0	1	1		29.25	0.0481343	0	18.9423	19	3	720.026
							Medium				GRDTLGQEINVTcEVQQLLGNNRVR	Unambiguous	1	1	ATCG00480.1	C13(Carbamidomethyl)	HCD	1	0	1	1		29.23	0.0290736	2	9.1795	250	4	718.124
				Medium							RGmDVVDmGNPLSVPVGGATLGR	Unambiguous	1	1	ATCG00480.1	M3(Oxidation); M8(Oxidation)	HCD	1	0	1	1		29.15	0.0490123	1	21.186	63	3	777.39
									Medium		TREGNDLYmEmK	Unambiguous	1	1	ATCG00480.1	M9(Oxidation); M11(Oxidation)	HCD	1	0	1	1		29.14	0.0280977	1	46.5903	16	3	506.891
								Medium			IVGEEHYETAQQVK	Unambiguous	1	1	ATCG00480.1		HCD	1	0	1	1		29.01	0.0312751	0	3.08185	0	3	544.275
			Medium								VRAVAmSATEGLKR	Unambiguous	1	1	ATCG00480.1	M6(Oxidation)	HCD	1	0	1	1		28.98	0.015493	2	52.9438	44	4	376.962
	Medium										IVGEEHYETAQQVK	Unambiguous	1	1	ATCG00480.1		HCD	1	0	1	1		28.95	0.0324743	0	41.8267	5	3	544.274
							Medium				TVLImELINNIAK	Unambiguous	1	1	ATCG00480.1	M5(Oxidation)	HCD	1	0	1	1		28.92	0.00756575	0	4.35626	29	2	744.429
								High			IAQIIGPVLDVAFPPGKmPNIYNALVVK	Unambiguous	1	1	ATCG00480.1	M18(Oxidation)	HCD	1	0	1	1		28.82	0.0043776	1	0	37	2	1497.34
									Medium		VVDLLAPYRR	Unambiguous	1	1	ATCG00480.1		HCD	1	0	1	1		28.74	0.0102918	1	22.287	13	2	601.357
	Medium										RTNPTTSNPEVSIR	Unambiguous	1	1	ATCG00480.1		HCD	1	0	1	1		28.73	0.0305446	1	24.251	250	2	786.411
						Medium					VRAVAmSATEGLKR	Unambiguous	1	1	ATCG00480.1	M6(Oxidation)	HCD	1	0	1	1		28.57	0.0163319	2	46.4265	52	3	502.28
		Medium									IFNVLGEPVDNLGPVDTRTTSPIHK	Unambiguous	1	1	ATCG00480.1		HCD	1	0	1	1		28.55	0.0194793	1	19.3263	250	4	680.616
			Medium								IVGEEHYETAQQVK	Unambiguous	1	1	ATCG00480.1		HCD	1	0	1	1		28.49	0.0346162	0	34.2636	65	3	544.275
									Medium		VALVYGQmNEPPGAR	Unambiguous	1	1	ATCG00480.1	M8(Oxidation)	HCD	1	0	1	1		28.41	0.0430471	0	49.915	24	3	539.941
									Medium		GRDTLGQEINVTcEVQQLLGNNRVR	Unambiguous	1	1	ATCG00480.1	C13(Carbamidomethyl)	HCD	1	0	1	1		28.37	0.0383513	2	16.621	65	4	718.123
			Medium								AVAmSATEGLKRGmDVVDmGNPLSVPVGGATLGR	Unambiguous	1	1	ATCG00480.1	M4(Oxidation); M14(Oxidation); M19(Oxidation)	HCD	1	0	1	1		28.3	0.0656724	2	2.51088	48	4	851.931
					Medium						AVAMSATEGLKR	Unambiguous	1	1	ATCG00480.1		HCD	1	0	1	1		28.3	0.023296	1	56.7116	35	3	411.892
					Medium						GRDTLGQEINVTcEVQQLLGNNRVR	Unambiguous	1	1	ATCG00480.1	C13(Carbamidomethyl)	HCD	1	0	1	1		28.24	0.042891	2	34.18	228	4	718.122
					Medium						IFNVLGEPVDNLGPVDTR	Unambiguous	1	1	ATCG00480.1		HCD	1	0	1	1		28.22	0.0278722	0	42.521	28	3	652.347
									Medium		VVDLLAPYRR	Unambiguous	1	1	ATCG00480.1		HCD	1	0	1	1		28.22	0.0114502	1	12.0772	24	3	401.24
								Medium			AVAmSATEGLKR	Unambiguous	1	1	ATCG00480.1	M4(Oxidation)	HCD	1	0	1	1		28.19	0.0247279	1	67.8661	3	3	417.224
	Medium										IFNVLGEPVDNLGPVDTRTTSPIHK	Unambiguous	1	1	ATCG00480.1		HCD	1	0	1	1		28.15	0.0213587	1	14.8084	24	4	680.616
					Medium						AVAmSATEGLKRGmDVVDmGNPLSVPVGGATLGR	Unambiguous	1	1	ATCG00480.1	M4(Oxidation); M14(Oxidation); M19(Oxidation)	HCD	1	0	1	1		28.08	0.070563	2	0	138	4	851.929
					Medium						IVGEEHYETAQQVK	Unambiguous	1	1	ATCG00480.1		HCD	1	0	1	1		28.01	0.0460143	0	0.938734	0	3	544.276
						Medium					AVAmSATEGLKR	Unambiguous	1	1	ATCG00480.1	M4(Oxidation)	HCD	1	0	1	1		28.01	0.0262487	1	62.9588	4	3	417.224
		Medium									VVDLLAPYRR	Unambiguous	1	1	ATCG00480.1		HCD	1	0	1	1		27.93	0.0122409	1	7.2629	56	3	401.24
						Medium					VALVYGQMNEPPGAR	Unambiguous	1	1	ATCG00480.1		HCD	1	0	1	1		27.82	0.0453464	0	43.8898	5	3	534.608
									Medium		VGLTALTmAEYFRDVNEQDVLLFIDNIFRFVQAGSEVSALLGR	Unambiguous	1	1	ATCG00480.1	M8(Oxidation)	HCD	1	0	1	1		27.78	0.0409309	2	0	89	4	1209.13
						Medium					IVGEEHYETAQQVK	Unambiguous	1	1	ATCG00480.1		HCD	1	0	1	1		27.72	0.0446276	0	1.55628	1	3	544.276
				Medium							GRDTLGQEINVTcEVQQLLGNNRVR	Unambiguous	1	1	ATCG00480.1	C13(Carbamidomethyl)	HCD	1	0	1	1		27.7	0.0416919	2	19.7462	186	4	718.124
									Medium		IFNVLGEPVDNLGPVDTRTTSPIHK	Unambiguous	1	1	ATCG00480.1		HCD	1	0	1	1		27.65	0.0241366	1	14.7977	19	4	680.616
							Medium				TNPTTSNPEVSIREKK	Unambiguous	1	1	ATCG00480.1		HCD	1	0	1	1		27.51	0.0339757	2	17.0901	250	3	600.987
			Medium								VVDLLAPYRR	Unambiguous	1	1	ATCG00480.1		HCD	1	0	1	1		27.5	0.0135149	1	11.4819	62	3	401.24
								Medium			AHGGVSVFGGVGER	Unambiguous	1	1	ATCG00480.1		HCD	1	0	1	1		27.47	0.0326786	0	52.442	31	2	664.839
									Medium		RGGKIGLFGGAGVGK	Unambiguous	1	1	ATCG00480.1		HCD	1	0	1	1		27.37	0.0076041	2	48.4094	9	3	458.605
					Medium						VALVYGQMNEPPGAR	Unambiguous	1	1	ATCG00480.1		HCD	1	0	1	1		27.17	0.0525715	0	38.237	13	3	534.608
								Medium			GSITSIQAVYVPADDLTDPAPATTFAHLDATTVLSR	Unambiguous	1	1	ATCG00480.1		HCD	1	0	1	1		27.13	0.0588672	0	3.58597	89	4	929.476
								Medium			IFNVLGEPVDNLGPVDTR	Unambiguous	1	1	ATCG00480.1		HCD	1	0	1	1		27.12	0.0395941	0	33.7071	7	3	652.346
									Medium		GMDVVDmGNPLSVPVGGATLGR	Unambiguous	1	1	ATCG00480.1	M7(Oxidation)	HCD	1	0	1	1		27.08	0.0777661	0	35.6161	5	3	720.026
	Medium										IVGEEHYETAQQVKQTLQR	Unambiguous	1	1	ATCG00480.1		HCD	1	0	1	1		27.05	0.0553265	1	2.26629	6	4	565.045
									Medium		ATNLEmESK	Unambiguous	1	1	ATCG00480.1	M6(Oxidation)	HCD	1	0	1	1		26.98	0.0272608	0	23.85	61	2	519.742
			Medium								mPSAVGYQPTLSTEmGTLQERITSTKK	Unambiguous	1	1	ATCG00480.1	M1(Oxidation); M15(Oxidation)	HCD	1	0	1	1		26.93	0.0898263	2	29.6755	154	4	747.378
									Medium		AVAmSATEGLKRGmDVVDmGNPLSVPVGGATLGR	Unambiguous	1	1	ATCG00480.1	M4(Oxidation); M14(Oxidation); M19(Oxidation)	HCD	1	0	1	1		26.91	0.0909539	2	3.33254	103	4	851.93
							Medium				IFNVLGEPVDNLGPVDTRTTSPIHK	Unambiguous	1	1	ATCG00480.1		HCD	1	0	1	1		26.79	0.0272235	1	8.80297	44	4	680.617
				Medium							VVDLLAPYRR	Unambiguous	1	1	ATCG00480.1		HCD	1	0	1	1		26.76	0.0160256	1	31.8184	9	2	601.356
					Medium						ATNLEmESKLKK	Unambiguous	1	1	ATCG00480.1	M6(Oxidation)	HCD	1	0	1	1		26.73	0.0324856	2	37.6373	38	3	469.922
			Medium								RTNPTTSNPEVSIREK	Unambiguous	1	1	ATCG00480.1		HCD	1	0	1	1		26.7	0.0463938	2	45.0837	28	3	610.322
										Medium	VVDLLAPYRR	Unambiguous	1	1	ATCG00480.1		HCD	1	0	1	1		26.33	0.0176935	1	28.3946	111	3	401.24
						Medium					GMDVVDmGNPLSVPVGGATLGR	Unambiguous	1	1	ATCG00480.1	M7(Oxidation)	HCD	1	0	1	1		26.28	0.0934955	0	25.8668	15	3	720.026
	Medium										GMDVVDMGNPLSVPVGGATLGR	Unambiguous	1	1	ATCG00480.1		HCD	1	0	1	1		26.27	0.0794301	0	37.9668	64	3	714.695
			Medium								VGLTALTmAEYFRDVNEQDVLLFIDNIFRFVQAGSEVSALLGR	Unambiguous	1	1	ATCG00480.1	M8(Oxidation)	HCD	1	0	1	1		26.23	0.0589624	2	0	72	4	1209.13
										Medium	RGGKIGLFGGAGVGK	Unambiguous	1	1	ATCG00480.1		HCD	1	0	1	1		26.21	0.00957326	2	31.1101	184	3	458.606
					Medium						IFNVLGEPVDNLGPVDTRTTSPIHK	Unambiguous	1	1	ATCG00480.1		HCD	1	0	1	1		26.17	0.0334541	1	21.3353	26	4	680.616
			Medium								ATNLEMESKLKK	Unambiguous	1	1	ATCG00480.1		HCD	1	0	1	1		26.07	0.0376938	2	30.5043	19	3	464.591
							Medium				ATNLEMESKLKK	Unambiguous	1	1	ATCG00480.1		HCD	1	0	1	1		26.04	0.0318574	2	22.9127	31	4	348.695
										Medium	RTNPTTSNPEVSIR	Unambiguous	1	1	ATCG00480.1		HCD	1	0	1	1		25.99	0.0527453	1	59.0765	116	3	524.61
										Medium	TVLImELInNIAK	Unambiguous	1	1	ATCG00480.1	M5(Oxidation); N9(Deamidated)	HCD	1	0	1	1		25.92	0.0232831	0	31.2553	250	2	744.921
		Medium									RTNPTTSNPEVSIR	Unambiguous	1	1	ATCG00480.1		HCD	1	0	1	1		25.85	0.0547334	1	56.0909	69	3	524.61
								Medium			VGLTALTmAEYFR	Unambiguous	1	1	ATCG00480.1	M8(Oxidation)	HCD	1	0	1	1		25.82	0.0522328	0	47.1652	21	2	744.383
							Medium				IFNVLGEPVDNLGPVDTRTTSPIHK	Unambiguous	1	1	ATCG00480.1		HCD	1	0	1	1		25.8	0.0318262	1	5.04565	10	4	680.617
								Medium			KGSITSIQAVYVPADDLTDPAPATTFAHLDATTVLSR	Unambiguous	1	1	ATCG00480.1		HCD	1	0	1	1		25.79	0.0452131	1	17.8786	136	4	961.503
							Medium				DTLGQEINVTcEVQQLLGNNRVR	Unambiguous	1	1	ATCG00480.1	C11(Carbamidomethyl)	HCD	1	0	1	1		25.78	0.0816504	1	28.5484	250	3	886.122
			Medium								AVAMSATEGLKRGmDVVDMGNPLSVPVGGATLGR	Unambiguous	1	1	ATCG00480.1	M14(Oxidation)	HCD	1	0	1	1		25.74	0.0784056	2	6.38158	106	4	843.933
	Medium										GmDVVDmGNPLSVPVGGATLGR	Unambiguous	1	1	ATCG00480.1	M2(Oxidation); M7(Oxidation)	HCD	1	0	1	1		25.73	0.110395	0	11.7825	63	3	725.358
								Medium			AHGGVSVFGGVGER	Unambiguous	1	1	ATCG00480.1		HCD	1	0	1	1		25.73	0.0503862	0	58.754	2	3	443.562
								Medium			IAQIIGPVLDVAFPPGKMPNIYNALVVK	Unambiguous	1	1	ATCG00480.1		HCD	1	0	1	1		25.67	0.00904141	1	25.5054	8	3	993.232
			Medium								AVAmSATEGLKRGmDVVDmGNPLSVPVGGATLGR	Unambiguous	1	1	ATCG00480.1	M4(Oxidation); M14(Oxidation); M19(Oxidation)	HCD	1	0	1	1		25.64	0.12103	2	1.29756	136	4	851.93
									Medium		AHGGVSVFGGVGER	Unambiguous	1	1	ATCG00480.1		HCD	1	0	1	1		25.63	0.0519701	0	64.2851	14	3	443.562
									Medium		IVGEEHYETAQQVK	Unambiguous	1	1	ATCG00480.1		HCD	1	0	1	1		25.56	0.0708827	0	33.3554	8	3	544.274
							Medium				IVGEEHYETAQQVKQTLQR	Unambiguous	1	1	ATCG00480.1		HCD	1	0	1	1		25.55	0.0865091	1	28.0592	250	4	565.045
		Medium									VALVYGQMNEPPGAR	Unambiguous	1	1	ATCG00480.1		HCD	1	0	1	1		25.52	0.0807965	0	45.4197	50	3	534.609
				Medium							GMDVVDmGNPLSVPVGGATLGR	Unambiguous	1	1	ATCG00480.1	M7(Oxidation)	HCD	1	0	1	1		25.51	0.110086	0	35.6231	43	3	720.026
									Medium		AVAMSATEGLKR	Unambiguous	1	1	ATCG00480.1		HCD	1	0	1	1		25.36	0.0449706	1	51.1542	31	3	411.892
	Medium										GSITSIQAVYVPADDLTDPAPATTFAHLDATTVLSR	Unambiguous	1	1	ATCG00480.1		HCD	1	0	1	1		25.21	0.0937045	0	7.03776	250	4	929.476
										Medium	IAQIIGPVLDVAFPPGK	Unambiguous	1	1	ATCG00480.1		HCD	1	0	1	1		25.13	0.00905361	0	38.446	250	3	579.01
	Medium										ATNLEmESKLKK	Unambiguous	1	1	ATCG00480.1	M6(Oxidation)	HCD	1	0	1	1		25.11	0.046402	2	43.4303	250	3	469.922
					Medium						VRAVAmSATEGLKR	Unambiguous	1	1	ATCG00480.1	M6(Oxidation)	HCD	1	0	1	1		25.11	0.0362275	2	51.1498	69	3	502.28
										Medium	IVGEEHYETAQQVKQTLQR	Unambiguous	1	1	ATCG00480.1		HCD	1	0	1	1		24.92	0.0932499	1	3.11396	9	4	565.045
				Medium							VALVYGQmNEPPGAR	Unambiguous	1	1	ATCG00480.1	M8(Oxidation)	HCD	1	0	1	1		24.89	0.0914638	0	62.6689	25	3	539.942
							Medium				TNPTTSNPEVSIREKK	Unambiguous	1	1	ATCG00480.1		HCD	1	0	1	1		24.71	0.0674439	2	29.6985	250	3	600.987
					Medium						GMDVVDMGNPLSVPVGGATLGR	Unambiguous	1	1	ATCG00480.1		HCD	1	0	1	1		24.67	0.115153	0	26.7126	8	3	714.695
								Medium			VALVYGQMNEPPGAR	Unambiguous	1	1	ATCG00480.1		HCD	1	0	1	1		24.62	0.0919808	0	48.5141	2	3	534.608
								Medium			TREGNDLYMEMK	Unambiguous	1	1	ATCG00480.1		HCD	1	0	1	1		24.59	0.0908807	1	58.1913	11	3	496.227
			Medium								IFNVLGEPVDNLGPVDTRTTSPIHK	Unambiguous	1	1	ATCG00480.1		HCD	1	0	1	1		24.56	0.0414685	1	5.28005	2	4	680.618
										Medium	VGLTALTMAEYFRDVNEQDVLLFIDNIFR	Unambiguous	1	1	ATCG00480.1		HCD	1	0	1	1		24.46	0.10528	1	0	250	4	851.44
				Medium							ATNLEmESK	Unambiguous	1	1	ATCG00480.1	M6(Oxidation)	HCD	1	0	1	1		24.44	0.0426303	0	41.1424	20	2	519.743
				Medium							VALVYGQMNEPPGAR	Unambiguous	1	1	ATCG00480.1		HCD	1	0	1	1		24.27	0.102693	0	45.6811	6	3	534.608
								Medium			YKELQDIIAILGLDELSEEDRLTVAR	Unambiguous	1	1	ATCG00480.1		HCD	1	0	1	1		24.25	0.0441609	2	23.8898	250	3	1001.54
									Medium		ATNLEmESKLKK	Unambiguous	1	1	ATCG00480.1	M6(Oxidation)	HCD	1	0	1	1		24.11	0.0582226	2	53.1664	31	3	469.922
									Medium		IVGEEHYETAQQVKQTLQR	Unambiguous	1	1	ATCG00480.1		HCD	1	0	1	1		24	0.108882	1	0.404736	1	4	565.046
					Medium						VALVYGQmNEPPGAR	Unambiguous	1	1	ATCG00480.1	M8(Oxidation)	HCD	1	0	1	1		23.97	0.127676	0	56.3487	6	3	539.941
									Medium		VRAVAmSATEGLKR	Unambiguous	1	1	ATCG00480.1	M6(Oxidation)	HCD	1	0	1	1		23.91	0.04857	2	51.9752	44	3	502.281
								Medium			TVLIMELINNIAK	Unambiguous	1	1	ATCG00480.1		HCD	1	0	1	1		23.89	0.0330739	0	46.5195	250	2	736.43
						Medium					IGLFGGAGVGK	Unambiguous	4	2	ATCG00480.1;AT5G08670.1		HCD	1	0	1	1		23.78	0.0531868	0	46.2117	32	2	488.285
		Medium									VVDLLAPYRR	Unambiguous	1	1	ATCG00480.1		HCD	1	0	1	1		23.76	0.0319752	1	29.0026	180	2	601.357
			Medium								AVAmSATEGLKRGmDVVDMGNPLSVPVGGATLGR	Unambiguous	1	1	ATCG00480.1	M4(Oxidation); M14(Oxidation)	HCD	1	0	1	1		23.74	0.157021	2	10.6578	97	4	847.931
			Medium								IFNVLGEPVDNLGPVDTRTTSPIHK	Unambiguous	1	1	ATCG00480.1		HCD	1	0	1	1		23.69	0.0600726	1	11.3888	18	4	680.616
			Medium								RGGKIGLFGGAGVGK	Unambiguous	1	1	ATCG00480.1		HCD	1	0	1	1		23.57	0.0208463	2	41.7567	37	3	458.605
										Medium	TNPTTSNPEVSIREKK	Unambiguous	1	1	ATCG00480.1		HCD	1	0	1	1		23.56	0.0870096	2	11.6151	250	3	600.987
	Medium										RGGKIGLFGGAGVGK	Unambiguous	1	1	ATCG00480.1		HCD	1	0	1	1		23.5	0.026801	2	21.312	134	3	458.605
							Medium				IVGEEHYETAQQVK	Unambiguous	1	1	ATCG00480.1		HCD	1	0	1	1		23.46	0.12713	0	40.0237	102	3	544.274
								Medium			GMDVVDmGNPLSVPVGGATLGR	Unambiguous	1	1	ATCG00480.1	M7(Oxidation)	HCD	1	0	1	1		23.39	0.185547	0	24.2456	5	3	720.026
							Medium				ATNLEmESKLKK	Unambiguous	1	1	ATCG00480.1	M6(Oxidation)	HCD	1	0	1	1		23.23	0.0682106	2	15.8357	250	2	704.38
			Medium								TNPTTSNPEVSIREKK	Unambiguous	1	1	ATCG00480.1		HCD	1	0	1	1		23.22	0.0940951	2	15.6825	23	3	600.987
		Medium									AVAmSATEGLKR	Unambiguous	1	1	ATCG00480.1	M4(Oxidation)	HCD	1	0	1	1		23.15	0.0820672	1	48.851	250	2	625.332
						Medium					TREGNDLYmEmK	Unambiguous	1	1	ATCG00480.1	M9(Oxidation); M11(Oxidation)	HCD	1	0	1	1		23.11	0.114833	1	17.2221	174	2	759.831
				Medium							IFNVLGEPVDNLGPVDTRTTSPIHK	Unambiguous	1	1	ATCG00480.1		HCD	1	0	1	1		23.06	0.0694507	1	28.6388	32	4	680.616
				Medium							mRTnPTTSNPEVSIR	Unambiguous	1	1	ATCG00480.1	M1(Oxidation); N4(Deamidated)	HCD	1	0	1	1		23.04	0.158413	1	46.3554	116	3	573.948
									Medium		IAQIIGPVLDVAFPPGKMPNIYNALVVK	Unambiguous	1	1	ATCG00480.1		HCD	1	0	1	1		23.03	0.0155323	1	14.2106	7	3	993.237
							Medium				VALVYGQMNEPPGAR	Unambiguous	1	1	ATCG00480.1		HCD	1	0	1	1		22.93	0.146687	0	57.3157	72	3	534.609
									Medium		EGNDLYmEmK	Unambiguous	1	1	ATCG00480.1	M7(Oxidation); M9(Oxidation)	HCD	1	0	1	1		22.91	0.085195	0	55.2699	93	2	631.257
			Medium								AHGGVSVFGGVGERTR	Unambiguous	1	1	ATCG00480.1		HCD	1	0	1	1		22.61	0.126926	1	12.7584	114	3	529.278
			Medium								ATNLEmESKLKK	Unambiguous	1	1	ATCG00480.1	M6(Oxidation)	HCD	1	0	1	1		22.5	0.0843512	2	30.9057	12	4	352.693
			Medium								AVAMSATEGLKR	Unambiguous	1	1	ATCG00480.1		HCD	1	0	1	1		22.34	0.0901423	1	58.9417	30	3	411.892
					Medium						IFNVLGEPVDNLGPVDTRTTSPIHK	Unambiguous	1	1	ATCG00480.1		HCD	1	0	1	1		22.27	0.0773768	1	23.9887	9	4	680.617
										Medium	ATNLEmESKLKK	Unambiguous	1	1	ATCG00480.1	M6(Oxidation)	HCD	1	0	1	1		22.22	0.0902686	2	28.4587	250	3	469.922
			Medium								VVDLLAPYRR	Unambiguous	1	1	ATCG00480.1		HCD	1	0	1	1		22.17	0.046112	1	46.3119	62	2	601.357
						Medium					IAQIIGPVLDVAFPPGKmPNIYNALVVK	Unambiguous	1	1	ATCG00480.1	M18(Oxidation)	HCD	1	0	1	1		22.02	0.0197838	1	2.09731	8	3	998.568
			Medium								AVAmSATEGLKRGmDVVDmGNPLSVPVGGATLGR	Unambiguous	1	1	ATCG00480.1	M4(Oxidation); M14(Oxidation); M19(Oxidation)	HCD	1	0	1	1		22.01	0.275409	2	7.14532	97	4	851.93
							Medium				VVDLLAPYRR	Unambiguous	1	1	ATCG00480.1		HCD	1	0	1	1		22.01	0.0478425	1	23.6567	88	3	401.24
		Medium									IAQIIGPVLDVAFPPGK	Unambiguous	1	1	ATCG00480.1		HCD	1	0	1	1		21.85	0.0163283	0	0	250	2	868.01
							Medium				RGGKIGLFGGAGVGK	Unambiguous	1	1	ATCG00480.1		HCD	1	0	1	1		21.7	0.031849	2	49.0697	228	3	458.606
			Medium								RTNPTTSNPEVSIR	Unambiguous	1	1	ATCG00480.1		HCD	1	0	1	1		21.61	0.143915	1	63.2048	55	3	524.61
	Medium										RGGKIGLFGGAGVGK	Unambiguous	1	1	ATCG00480.1		HCD	1	0	1	1		21.26	0.0291786	2	76.3025	151	3	458.605
							Medium				IAQIIGPVLDVAFPPGKMPNIYNALVVK	Unambiguous	1	1	ATCG00480.1		HCD	1	0	1	1		21.19	0.0358176	1	12.2981	143	3	993.236
						Medium					KGSITSIQAVYVPADDLTDPAPATTFAHLDATTVLSR	Unambiguous	1	1	ATCG00480.1		HCD	1	0	1	1		21.15	0.130451	1	44.8846	168	4	961.502
			Medium								ATNLEmESK	Unambiguous	1	1	ATCG00480.1	M6(Oxidation)	HCD	1	0	1	1		21.14	0.091142	0	33.3395	87	2	519.743
								Medium			IVGEEHYETAQQVK	Unambiguous	1	1	ATCG00480.1		HCD	1	0	1	1		21.06	0.195074	0	37.5993	8	3	544.275
					Medium						ATNLEmESK	Unambiguous	1	1	ATCG00480.1	M6(Oxidation)	HCD	1	0	1	1		21.02	0.0893467	0	65.8872	175	2	519.743
								Medium			IFNVLGEPVDNLGPVDTRTTSPIHK	Unambiguous	1	1	ATCG00480.1		HCD	1	0	1	1		20.95	0.117315	1	39.4881	23	4	680.615
									Medium		IAQIIGPVLDVAFPPGKmPNIYNALVVK	Unambiguous	1	1	ATCG00480.1	M18(Oxidation)	HCD	1	0	1	1		20.5	0.0278123	1	3.49167	9	3	998.569
					Medium						YKELQDIIAILGLDELSEEDRLTVAR	Unambiguous	1	1	ATCG00480.1		HCD	1	0	1	1		20.3	0.139988	2	20.285	20	4	751.406
			Medium								TNPTTSNPEVSIREKK	Unambiguous	1	1	ATCG00480.1		HCD	1	0	1	1		20.2	0.196728	2	47.6903	32	4	450.992
							Medium				ATNLEmESK	Unambiguous	1	1	ATCG00480.1	M6(Oxidation)	HCD	1	0	1	1		20.18	0.108892	0	45.5282	98	2	519.743
							Medium				IAQIIGPVLDVAFPPGKmPNIYNALVVK	Unambiguous	1	1	ATCG00480.1	M18(Oxidation)	HCD	1	0	1	1		20.13	0.0457189	1	7.36653	64	4	749.179
						Medium					IFNVLGEPVDNLGPVDTRTTSPIHK	Unambiguous	1	1	ATCG00480.1		HCD	1	0	1	1		20.09	0.127823	1	28.5805	19	4	680.617
										Medium	IAQIIGPVLDVAFPPGK	Unambiguous	1	1	ATCG00480.1		HCD	1	0	1	1		19.58	0.0319446	0	8.46395	250	2	868.012
					Medium						RGGKIGLFGGAGVGK	Unambiguous	1	1	ATCG00480.1		HCD	1	0	1	1		19.54	0.0433575	2	51.442	16	3	458.605
									Medium		IFNVLGEPVDNLGPVDTRTTSPIHK	Unambiguous	1	1	ATCG00480.1		HCD	1	0	1	1		19.18	0.169698	1	19.319	10	4	680.616
		Medium									IAQIIGPVLDVAFPPGK	Unambiguous	1	1	ATCG00480.1		HCD	1	0	1	1		18.33	0.0425989	0	45.7536	188	3	579.01
					Medium						IAQIIGPVLDVAFPPGKmPNIYNALVVK	Unambiguous	1	1	ATCG00480.1	M18(Oxidation)	HCD	1	0	1	1		18.19	0.0463723	1	2.27726	12	3	998.569
									Medium		ATNLEmESK	Unambiguous	1	1	ATCG00480.1	M6(Oxidation)	HCD	1	0	1	1		17.5	0.174271	0	77.6062	138	2	519.743
			Medium								IGLFGGAGVGKTVLIMELINNIAK	Unambiguous	1	1	ATCG00480.1		HCD	1	0	1	1		17.36	0.0871022	1	45.8825	174	3	810.138
			Medium								IAQIIGPVLDVAFPPGKMPNIYNALVVK	Unambiguous	1	1	ATCG00480.1		HCD	1	0	1	1		16.95	0.0957258	1	19.4326	10	3	993.237
					Medium						IAQIIGPVLDVAFPPGK	Unambiguous	1	1	ATCG00480.1		HCD	1	0	1	1		16.83	0.0634248	0	58.9715	37	2	868.012
				Medium							IAQIIGPVLDVAFPPGK	Unambiguous	1	1	ATCG00480.1		HCD	1	0	1	1		16.63	0.0640947	0	49.8091	22	3	579.01
	Medium										TVLIMELINNIAK	Unambiguous	1	1	ATCG00480.1		HCD	1	0	1	1		16.6	0.124702	0	16.3125	30	3	491.29
				Medium							IAQIIGPVLDVAFPPGK	Unambiguous	1	1	ATCG00480.1		HCD	1	0	1	1		15.45	0.084105	0	47.135	39	2	868.012
							Medium				IAQIIGPVLDVAFPPGKmPNIYNALVVK	Unambiguous	1	1	ATCG00480.1	M18(Oxidation)	HCD	1	0	1	1		13.23	0.223922	1	13.6311	43	3	998.569
AT2G39730.1	rubisco activase	85.23	1	24	62	1541	41	149	36	144	48	195	42	197			47	218	46	215			49	251	36	172	474	51.9479	6.15088
	A2	B2	C2	D2	E2	F2	G2	H2	I2	J2	Sequence	PSM Ambiguity	# Proteins	# Protein Groups	Protein Group Accessions	Modifications	Activation Type	ΔScore	ΔCn	Rank	Search Engine Rank	phosphoRS Site Probabilities	IonScore	Exp Value	# Missed Cleavages	Isolation Interference [%]	Ion Inject Time [ms]	Charge	m/z [Da]
			High								VQLAETYLSQAALGDANADAIGR	Unambiguous	2	2	AT2G39730.1;AT2G39730.2		HCD	1	0	1	1		170.64	2.62777e-16	0	1.27546	113	2	1174.1
				High							VQLAETYLSQAALGDANADAIGR	Unambiguous	2	2	AT2G39730.1;AT2G39730.2		HCD	1	0	1	1		147.45	5.52253e-14	0	0	33	2	1174.1
	High										GKmccLFINDLDAGAGR	Unambiguous	2	2	AT2G39730.1;AT2G39730.2	M3(Oxidation); C4(Carbamidomethyl); C5(Carbamidomethyl)	HCD	1	0	1	1		146.99	8.22943e-14	1	0	250	2	957.436
			High								GKmccLFINDLDAGAGR	Unambiguous	2	2	AT2G39730.1;AT2G39730.2	M3(Oxidation); C4(Carbamidomethyl); C5(Carbamidomethyl)	HCD	1	0	1	1		146.81	8.75486e-14	1	0	201	2	957.436
	High										VQLAETYLSQAALGDANADAIGR	Unambiguous	2	2	AT2G39730.1;AT2G39730.2		HCD	1	0	1	1		145.98	7.55782e-14	0	0.703516	113	2	1174.1
									High		VQLAETYLSQAALGDANADAIGR	Unambiguous	2	2	AT2G39730.1;AT2G39730.2		HCD	1	0	1	1		144.84	9.9905e-14	0	5.08546	55	2	1174.1
		High									VQLAETYLSQAALGDANADAIGR	Unambiguous	2	2	AT2G39730.1;AT2G39730.2		HCD	1	0	1	1		141.68	2.07497e-13	0	0	250	2	1174.1
										High	VQLAETYLSQAALGDANADAIGR	Unambiguous	2	2	AT2G39730.1;AT2G39730.2		HCD	1	0	1	1		141.17	2.33352e-13	0	3.34069	83	2	1174.1
						High					mGINPIMmSAGELESGNAGEPAK	Unambiguous	2	2	AT2G39730.1;AT2G39730.2	M1(Oxidation); M8(Oxidation)	HCD	1	0	1	1		139.5	6.49649e-13	0	0	12	2	1168.53
						High					GKmccLFINDLDAGAGR	Unambiguous	2	2	AT2G39730.1;AT2G39730.2	M3(Oxidation); C4(Carbamidomethyl); C5(Carbamidomethyl)	HCD	1	0	1	1		139.46	4.46732e-13	1	0	93	2	957.436
						High					VQLAETYLSQAALGDANADAIGR	Unambiguous	2	2	AT2G39730.1;AT2G39730.2		HCD	1	0	1	1		137.4	5.54099e-13	0	1.56064	14	2	1174.1
									High		VQLAETYLSQAALGDANADAIGR	Unambiguous	2	2	AT2G39730.1;AT2G39730.2		HCD	1	0	1	1		136.68	6.54014e-13	0	4.05096	9	2	1174.1
							High				mGINPImMSAGELESGNAGEPAK	Unambiguous	2	2	AT2G39730.1;AT2G39730.2	M1(Oxidation); M7(Oxidation)	HCD	1	0	1	1		135.78	1.51674e-12	0	0	250	2	1168.53
									High		GKmccLFINDLDAGAGR	Unambiguous	2	2	AT2G39730.1;AT2G39730.2	M3(Oxidation); C4(Carbamidomethyl); C5(Carbamidomethyl)	HCD	1	0	1	1		133.42	1.7426e-12	1	0	155	2	957.437
				High							GKmccLFINDLDAGAGR	Unambiguous	2	2	AT2G39730.1;AT2G39730.2	M3(Oxidation); C4(Carbamidomethyl); C5(Carbamidomethyl)	HCD	1	0	1	1		132.63	2.29218e-12	1	0	129	2	957.436
										High	VQLAETYLSQAALGDANADAIGR	Unambiguous	2	2	AT2G39730.1;AT2G39730.2		HCD	1	0	1	1		132.42	1.7098e-12	0	0	250	2	1174.1
									High		VQLAETYLSQAALGDANADAIGR	Unambiguous	2	2	AT2G39730.1;AT2G39730.2		HCD	1	0	1	1		132.33	1.77776e-12	0	0	250	2	1174.1
							High				VQLAETYLSQAALGDANADAIGR	Unambiguous	2	2	AT2G39730.1;AT2G39730.2		HCD	1	0	1	1		131.52	2.15284e-12	0	0	143	2	1174.1
		High									mGINPImMSAGELESGNAGEPAK	Unambiguous	2	2	AT2G39730.1;AT2G39730.2	M1(Oxidation); M7(Oxidation)	HCD	1	0	1	1		131.09	4.48538e-12	0	0	250	2	1168.53
			High								MGINPImMSAGELESGNAGEPAK	Unambiguous	2	2	AT2G39730.1;AT2G39730.2	M7(Oxidation)	HCD	1	0	1	1		130.39	5.1556e-12	0	0	237	2	1160.53
									High		VQLAETYLSQAALGDANADAIGR	Unambiguous	2	2	AT2G39730.1;AT2G39730.2		HCD	1	0	1	1		129.61	3.29281e-12	0	16.0006	250	2	1174.1
						High					VQLAETYLSQAALGDANADAIGR	Unambiguous	2	2	AT2G39730.1;AT2G39730.2		HCD	1	0	1	1		129.59	3.35746e-12	0	2.74273	9	2	1174.1
			High								VQLAETYLSQAALGDANADAIGR	Unambiguous	2	2	AT2G39730.1;AT2G39730.2		HCD	1	0	1	1		128.08	4.66012e-12	0	2.43133	13	2	1174.1
			High								mGINPIMmSAGELESGNAGEPAK	Unambiguous	2	2	AT2G39730.1;AT2G39730.2	M1(Oxidation); M8(Oxidation)	HCD	1	0	1	1		126.07	1.44472e-11	0	0	20	2	1168.53
										High	mGINPIMMSAGELESGNAGEPAK	Unambiguous	2	2	AT2G39730.1;AT2G39730.2	M1(Oxidation)	HCD	1	0	1	1		124.35	2.11738e-11	0	0	250	2	1160.53
						High					MGINPImMSAGELESGNAGEPAK	Unambiguous	2	2	AT2G39730.1;AT2G39730.2	M7(Oxidation)	HCD	1	0	1	1		124.25	2.11221e-11	0	10.1114	67	2	1160.53
							High				GKmccLFINDLDAGAGR	Unambiguous	2	2	AT2G39730.1;AT2G39730.2	M3(Oxidation); C4(Carbamidomethyl); C5(Carbamidomethyl)	HCD	1	0	1	1		124.23	1.47631e-11	1	3.11448	250	2	957.436
			High								mGINPIMMSAGELESGNAGEPAK	Unambiguous	2	2	AT2G39730.1;AT2G39730.2	M1(Oxidation)	HCD	1	0	1	1		124.18	2.23628e-11	0	0	250	2	1160.53
				High							mGINPIMMSAGELESGNAGEPAK	Unambiguous	2	2	AT2G39730.1;AT2G39730.2	M1(Oxidation)	HCD	1	0	1	1		123.58	2.5676e-11	0	0	170	2	1160.53
				High							GLAYDTSDDQQDITR	Unambiguous	2	2	AT2G39730.1;AT2G39730.2		HCD	1	0	1	1		123.2	1.61777e-11	0	0.215012	0	2	849.384
							High				GLAYDTSDDQQDITR	Unambiguous	2	2	AT2G39730.1;AT2G39730.2		HCD	1	0	1	1		122.85	1.76392e-11	0	1.85613	20	2	849.384
		High									GLAYDTSDDQQDITR	Unambiguous	2	2	AT2G39730.1;AT2G39730.2		HCD	1	0	1	1		122.38	1.96553e-11	0	0.240767	16	2	849.384
										High	GLAYDTSDDQQDITR	Unambiguous	2	2	AT2G39730.1;AT2G39730.2		HCD	1	0	1	1		122.36	1.9746e-11	0	2.05613	213	2	849.384
		High									GLAYDTSDDQQDITR	Unambiguous	2	2	AT2G39730.1;AT2G39730.2		HCD	1	0	1	1		122.35	1.99079e-11	0	0	250	2	849.384
	High										GLAYDTSDDQQDITR	Unambiguous	2	2	AT2G39730.1;AT2G39730.2		HCD	1	0	1	1		122.33	1.89764e-11	0	1.94031	59	2	849.382
										High	GLAYDTSDDQQDITR	Unambiguous	2	2	AT2G39730.1;AT2G39730.2		HCD	1	0	1	1		122.32	1.99287e-11	0	0.268053	26	2	849.384
				High							GLAYDTSDDQQDITR	Unambiguous	2	2	AT2G39730.1;AT2G39730.2		HCD	1	0	1	1		122.24	2.04186e-11	0	1.53745	96	2	849.384
						High					GLAYDTSDDQQDITR	Unambiguous	2	2	AT2G39730.1;AT2G39730.2		HCD	1	0	1	1		122.08	2.12159e-11	0	0	89	2	849.384
	High										GLAYDTSDDQQDITR	Unambiguous	2	2	AT2G39730.1;AT2G39730.2		HCD	1	0	1	1		121.89	2.20028e-11	0	0	236	2	849.384
	High										mGINPIMMSAGELESGNAGEPAK	Unambiguous	2	2	AT2G39730.1;AT2G39730.2	M1(Oxidation)	HCD	1	0	1	1		121.44	4.17038e-11	0	0	250	2	1160.53
			High								mGINPIMMSAGELESGNAGEPAK	Unambiguous	2	2	AT2G39730.1;AT2G39730.2	M1(Oxidation)	HCD	1	0	1	1		121.3	4.27365e-11	0	0	140	2	1160.53
									High		VQLAETYLSQAALGDANADAIGR	Unambiguous	2	2	AT2G39730.1;AT2G39730.2		HCD	1	0	1	1		121.19	2.30759e-11	0	12.2269	47	3	783.068
						High					VQLAETYLSQAALGDANADAIGR	Unambiguous	2	2	AT2G39730.1;AT2G39730.2		HCD	1	0	1	1		120.81	2.46881e-11	0	19.3406	250	2	1174.1
									High		mGINPIMmSAGELESGNAGEPAK	Unambiguous	2	2	AT2G39730.1;AT2G39730.2	M1(Oxidation); M8(Oxidation)	HCD	1	0	1	1		120.77	4.88698e-11	0	1.35845	5	3	779.358
				High							VQLAETYLSQAALGDANADAIGR	Unambiguous	2	2	AT2G39730.1;AT2G39730.2		HCD	1	0	1	1		120.35	2.74465e-11	0	9.15496	20	2	1174.1
	High										VQLAETYLSQAALGDANADAIGR	Unambiguous	2	2	AT2G39730.1;AT2G39730.2		HCD	1	0	1	1		119.34	3.4691e-11	0	4.56262	194	3	783.068
						High					mGINPIMMSAGELESGNAGEPAK	Unambiguous	2	2	AT2G39730.1;AT2G39730.2	M1(Oxidation)	HCD	1	0	1	1		118.98	7.29121e-11	0	5.83833	127	2	1160.53
			High								MGINPIMMSAGELESGNAGEPAK	Unambiguous	2	2	AT2G39730.1;AT2G39730.2		HCD	1	0	1	1		118.61	7.60908e-11	0	0	43	2	1152.54
	High										VQLAETYLSQAALGDANADAIGR	Unambiguous	2	2	AT2G39730.1;AT2G39730.2		HCD	1	0	1	1		118.15	4.58561e-11	0	4.10758	28	2	1174.1
	High										MGINPImmSAGELESGNAGEPAK	Unambiguous	2	2	AT2G39730.1;AT2G39730.2	M7(Oxidation); M8(Oxidation)	HCD	1	0	1	1		116.61	1.26926e-10	0	0	250	2	1168.53
						High					VQLAETYLSQAALGDANADAIGR	Unambiguous	2	2	AT2G39730.1;AT2G39730.2		HCD	1	0	1	1		116.52	6.80787e-11	0	3.56324	80	3	783.068
			High								VQLAETYLSQAALGDANADAIGR	Unambiguous	2	2	AT2G39730.1;AT2G39730.2		HCD	1	0	1	1		116.48	6.76965e-11	0	4.50969	20	3	783.069
		High									mGINPIMmSAGELESGNAGEPAK	Unambiguous	2	2	AT2G39730.1;AT2G39730.2	M1(Oxidation); M8(Oxidation)	HCD	1	0	1	1		116.44	1.31425e-10	0	0	127	2	1168.53
									High		mGINPIMMSAGELESGNAGEPAK	Unambiguous	2	2	AT2G39730.1;AT2G39730.2	M1(Oxidation)	HCD	1	0	1	1		116.26	1.33438e-10	0	0	124	2	1160.53
									High		MGINPImMSAGELESGNAGEPAK	Unambiguous	2	2	AT2G39730.1;AT2G39730.2	M7(Oxidation)	HCD	1	0	1	1		116.17	1.38768e-10	0	1.86817	119	2	1160.53
	High										GLAYDTSDDQQDITR	Unambiguous	2	2	AT2G39730.1;AT2G39730.2		HCD	1	0	1	1		115.58	9.4076e-11	0	0.240311	0	2	849.384
			High								GLAYDTSDDQQDITR	Unambiguous	2	2	AT2G39730.1;AT2G39730.2		HCD	1	0	1	1		115.2	1.03886e-10	0	2.23836	88	2	849.384
									High		GLAYDTSDDQQDITR	Unambiguous	2	2	AT2G39730.1;AT2G39730.2		HCD	1	0	1	1		115.14	1.02423e-10	0	0	104	2	849.383
									High		GLAYDTSDDQQDITR	Unambiguous	2	2	AT2G39730.1;AT2G39730.2		HCD	1	0	1	1		115.13	1.05114e-10	0	1.22987	58	2	849.384
				High							GLAYDTSDDQQDITR	Unambiguous	2	2	AT2G39730.1;AT2G39730.2		HCD	1	0	1	1		115.11	1.05599e-10	0	0	60	2	849.384
									High		GLAYDTSDDQQDITR	Unambiguous	2	2	AT2G39730.1;AT2G39730.2		HCD	1	0	1	1		114.69	1.15642e-10	0	6.06574	136	2	849.384
							High				GLAYDTSDDQQDITR	Unambiguous	2	2	AT2G39730.1;AT2G39730.2		HCD	1	0	1	1		114.39	1.24095e-10	0	4.61088	250	2	849.384
			High								RVQLAETYLSQAALGDANADAIGR	Unambiguous	2	2	AT2G39730.1;AT2G39730.2		HCD	1	0	1	1		114.12	8.96501e-11	1	0	167	2	1252.15
		High									mGINPImMSAGELESGNAGEPAK	Unambiguous	2	2	AT2G39730.1;AT2G39730.2	M1(Oxidation); M7(Oxidation)	HCD	1	0	1	1		113.92	2.32154e-10	0	1.87901	20	3	779.358
		High									mGINPIMMSAGELESGNAGEPAK	Unambiguous	2	2	AT2G39730.1;AT2G39730.2	M1(Oxidation)	HCD	1	0	1	1		113.88	2.36348e-10	0	1.56858	250	2	1160.53
										High	mGINPImMSAGELESGNAGEPAK	Unambiguous	2	2	AT2G39730.1;AT2G39730.2	M1(Oxidation); M7(Oxidation)	HCD	1	0	1	1		113.62	2.47888e-10	0	1.2732	12	3	779.358
										High	mGINPIMmSAGELESGNAGEPAK	Unambiguous	2	2	AT2G39730.1;AT2G39730.2	M1(Oxidation); M8(Oxidation)	HCD	1	0	1	2		113.6	2.49032e-10	0	1.2732	12	3	779.358
										High	mGINPIMmSAGELESGNAGEPAK	Unambiguous	2	2	AT2G39730.1;AT2G39730.2	M1(Oxidation); M8(Oxidation)	HCD	1	0	1	1		113.43	2.61924e-10	0	1.2176	30	3	779.357
				High							MGINPImMSAGELESGNAGEPAK	Unambiguous	2	2	AT2G39730.1;AT2G39730.2	M7(Oxidation)	HCD	1	0	1	1		112.96	2.93884e-10	0	0	100	2	1160.53
										High	mGINPImMSAGELESGNAGEPAK	Unambiguous	2	2	AT2G39730.1;AT2G39730.2	M1(Oxidation); M7(Oxidation)	HCD	1	0	1	1		112.75	3.08444e-10	0	2.18084	250	2	1168.53
			High								mGINPImMSAGELESGNAGEPAK	Unambiguous	2	2	AT2G39730.1;AT2G39730.2	M1(Oxidation); M7(Oxidation)	HCD	1	0	1	1		112.64	3.07099e-10	0	0	250	2	1168.53
			High								mGINPImmSAGELESGNAGEPAK	Unambiguous	2	2	AT2G39730.2;AT2G39730.1	M1(Oxidation); M7(Oxidation); M8(Oxidation)	HCD	1	0	1	1		112.46	3.12433e-10	0	0	250	2	1176.53
									High		mGINPImmSAGELESGNAGEPAK	Unambiguous	2	2	AT2G39730.2;AT2G39730.1	M1(Oxidation); M7(Oxidation); M8(Oxidation)	HCD	1	0	1	1		112.14	3.29909e-10	0	7.19359	9	3	784.69
									High		mGINPImMSAGELESGNAGEPAK	Unambiguous	2	2	AT2G39730.1;AT2G39730.2	M1(Oxidation); M7(Oxidation)	HCD	1	0	1	1		112.13	3.5302e-10	0	0	10	2	1168.53
									High		mGINPImmSAGELESGNAGEPAK	Unambiguous	2	2	AT2G39730.2;AT2G39730.1	M1(Oxidation); M7(Oxidation); M8(Oxidation)	HCD	1	0	1	1		112.12	3.37262e-10	0	5.69602	4	3	784.689
			High								MGINPImmSAGELESGNAGEPAK	Unambiguous	2	2	AT2G39730.1;AT2G39730.2	M7(Oxidation); M8(Oxidation)	HCD	1	0	1	1		111.9	3.73834e-10	0	0	110	2	1168.53
	High										MGINPImmSAGELESGNAGEPAK	Unambiguous	2	2	AT2G39730.1;AT2G39730.2	M7(Oxidation); M8(Oxidation)	HCD	1	0	1	1		111.76	3.87748e-10	0	0	165	2	1168.53
				High							MGINPIMMSAGELESGNAGEPAK	Unambiguous	2	2	AT2G39730.1;AT2G39730.2		HCD	1	0	1	1		111.65	3.65209e-10	0	0	21	2	1152.54
	High										mGINPIMMSAGELESGNAGEPAK	Unambiguous	2	2	AT2G39730.1;AT2G39730.2	M1(Oxidation)	HCD	1	0	1	1		111.47	3.87792e-10	0	0.709442	89	3	774.026
										High	mGINPImmSAGELESGNAGEPAK	Unambiguous	2	2	AT2G39730.2;AT2G39730.1	M1(Oxidation); M7(Oxidation); M8(Oxidation)	HCD	1	0	1	1		111.38	3.97732e-10	0	0	250	2	1176.53
				High							mGINPImMSAGELESGNAGEPAK	Unambiguous	2	2	AT2G39730.1;AT2G39730.2	M1(Oxidation); M7(Oxidation)	HCD	1	0	1	1		110.93	4.72636e-10	0	2.73722	5	3	779.358
		High									MGINPImMSAGELESGNAGEPAK	Unambiguous	2	2	AT2G39730.1;AT2G39730.2	M7(Oxidation)	HCD	1	0	1	1		110.79	4.83952e-10	0	0	250	2	1160.53
									High		mGINPIMMSAGELESGNAGEPAK	Unambiguous	2	2	AT2G39730.1;AT2G39730.2	M1(Oxidation)	HCD	1	0	1	1		110.65	5.00237e-10	0	0	14	2	1160.53
						High					mGINPImMSAGELESGNAGEPAK	Unambiguous	2	2	AT2G39730.1;AT2G39730.2	M1(Oxidation); M7(Oxidation)	HCD	1	0	1	1		110.6	4.99062e-10	0	0	75	2	1168.53
			High								MGINPImmSAGELESGNAGEPAK	Unambiguous	2	2	AT2G39730.1;AT2G39730.2	M7(Oxidation); M8(Oxidation)	HCD	1	0	1	1		109.97	5.65392e-10	0	0	250	2	1168.53
		High									MGINPImMSAGELESGNAGEPAK	Unambiguous	2	2	AT2G39730.1;AT2G39730.2	M7(Oxidation)	HCD	1	0	1	1		109.85	5.87443e-10	0	1.3616	142	3	774.025
							High				MGINPImMSAGELESGNAGEPAK	Unambiguous	2	2	AT2G39730.1;AT2G39730.2	M7(Oxidation)	HCD	1	0	1	1		109.79	6.01913e-10	0	0	250	2	1160.53
				High							MGINPIMMSAGELESGNAGEPAK	Unambiguous	2	2	AT2G39730.1;AT2G39730.2		HCD	1	0	1	1		109.39	6.27762e-10	0	0	78	2	1152.54
							High				mGINPIMMSAGELESGNAGEPAK	Unambiguous	2	2	AT2G39730.1;AT2G39730.2	M1(Oxidation)	HCD	1	0	1	1		109.09	6.94238e-10	0	0	250	2	1160.53
				High							mGINPImmSAGELESGNAGEPAK	Unambiguous	2	2	AT2G39730.2;AT2G39730.1	M1(Oxidation); M7(Oxidation); M8(Oxidation)	HCD	1	0	1	1		108.95	7.0361e-10	0	0	157	2	1176.53
			High								GLAYDTSDDQQDITR	Unambiguous	2	2	AT2G39730.1;AT2G39730.2		HCD	1	0	1	1		108.83	4.50359e-10	0	16.7713	181	2	849.384
	High										GLAYDTSDDQQDITR	Unambiguous	2	2	AT2G39730.1;AT2G39730.2		HCD	1	0	1	1		108.79	4.30742e-10	0	0.322589	1	2	849.383
										High	GLAYDTSDDQQDITR	Unambiguous	2	2	AT2G39730.1;AT2G39730.2		HCD	1	0	1	1		108.74	4.52438e-10	0	0	4	2	849.383
							High				mGINPImmSAGELESGNAGEPAK	Unambiguous	2	2	AT2G39730.2;AT2G39730.1	M1(Oxidation); M7(Oxidation); M8(Oxidation)	HCD	1	0	1	1		108.7	7.39906e-10	0	0.152291	45	3	784.69
		High									GLAYDTSDDQQDITR	Unambiguous	2	2	AT2G39730.1;AT2G39730.2		HCD	1	0	1	1		108.59	4.70413e-10	0	0.425021	0	2	849.384
							High				GLAYDTSDDQQDITR	Unambiguous	2	2	AT2G39730.1;AT2G39730.2		HCD	1	0	1	1		108.59	4.67645e-10	0	0.268052	1	2	849.384
									High		GLAYDTSDDQQDITR	Unambiguous	2	2	AT2G39730.1;AT2G39730.2		HCD	1	0	1	1		108.59	4.67645e-10	0	0.514095	0	2	849.385
						High					GLAYDTSDDQQDITR	Unambiguous	2	2	AT2G39730.1;AT2G39730.2		HCD	1	0	1	1		108.53	4.74852e-10	0	0.498241	0	2	849.385
									High		GLAYDTSDDQQDITR	Unambiguous	2	2	AT2G39730.1;AT2G39730.2		HCD	1	0	1	1		108.53	4.86075e-10	0	2.72028	2	2	849.384
				High							mGINPIMmSAGELESGNAGEPAK	Unambiguous	2	2	AT2G39730.1;AT2G39730.2	M1(Oxidation); M8(Oxidation)	HCD	1	0	1	1		108.52	8.10586e-10	0	0	216	2	1168.53
		High									mGINPIMMSAGELESGNAGEPAK	Unambiguous	2	2	AT2G39730.1;AT2G39730.2	M1(Oxidation)	HCD	1	0	1	1		108.49	7.92137e-10	0	5.6745	250	3	774.026
						High					GLAYDTSDDQQDITR	Unambiguous	2	2	AT2G39730.1;AT2G39730.2		HCD	1	0	1	1		108.46	4.82568e-10	0	3.17388	8	2	849.383
									High		GLAYDTSDDQQDITR	Unambiguous	2	2	AT2G39730.1;AT2G39730.2		HCD	1	0	1	1		108.44	4.82647e-10	0	0.43199	0	2	849.385
						High					mGINPImMSAGELESGNAGEPAK	Unambiguous	2	2	AT2G39730.1;AT2G39730.2	M1(Oxidation); M7(Oxidation)	HCD	1	0	1	1		108.43	8.21818e-10	0	1.38823	4	3	779.358
			High								GLAYDTSDDQQDITR	Unambiguous	2	2	AT2G39730.1;AT2G39730.2		HCD	1	0	1	1		108.41	4.88877e-10	0	0.416867	0	2	849.385
										High	mGINPIMmSAGELESGNAGEPAK	Unambiguous	2	2	AT2G39730.1;AT2G39730.2	M1(Oxidation); M8(Oxidation)	HCD	1	0	1	1		108.4	8.50641e-10	0	0	67	2	1168.53
			High								GLAYDTSDDQQDITR	Unambiguous	2	2	AT2G39730.1;AT2G39730.2		HCD	1	0	1	1		108.38	4.99526e-10	0	0.0710242	1	2	849.384
							High				GLAYDTSDDQQDITR	Unambiguous	2	2	AT2G39730.1;AT2G39730.2		HCD	1	0	1	1		108.36	5.03291e-10	0	0.147326	3	2	849.384
				High							GLAYDTSDDQQDITR	Unambiguous	2	2	AT2G39730.1;AT2G39730.2		HCD	1	0	1	1		108.34	4.96821e-10	0	0.466243	0	2	849.385
									High		GLAYDTSDDQQDITR	Unambiguous	2	2	AT2G39730.1;AT2G39730.2		HCD	1	0	1	1		108.28	5.05218e-10	0	0	16	2	849.384
						High					MGINPImmSAGELESGNAGEPAK	Unambiguous	2	2	AT2G39730.1;AT2G39730.2	M7(Oxidation); M8(Oxidation)	HCD	1	0	1	1		108.26	8.68806e-10	0	0	139	2	1168.53
				High							GLAYDTSDDQQDITR	Unambiguous	2	2	AT2G39730.1;AT2G39730.2		HCD	1	0	1	1		107.95	5.51516e-10	0	4.07851	20	2	849.384
	High										MGINPImMSAGELESGNAGEPAK	Unambiguous	2	2	AT2G39730.1;AT2G39730.2	M7(Oxidation)	HCD	1	0	1	1		107.87	9.47987e-10	0	2.18148	115	2	1160.53
										High	MGINPImmSAGELESGNAGEPAK	Unambiguous	2	2	AT2G39730.1;AT2G39730.2	M7(Oxidation); M8(Oxidation)	HCD	1	0	1	1		107.78	9.55333e-10	0	0	250	2	1168.53
						High					RVQLAETYLSQAALGDANADAIGR	Unambiguous	2	2	AT2G39730.1;AT2G39730.2		HCD	1	0	1	1		107.51	3.92096e-10	1	0	86	2	1252.15
				High							mGINPImMSAGELESGNAGEPAK	Unambiguous	2	2	AT2G39730.1;AT2G39730.2	M1(Oxidation); M7(Oxidation)	HCD	1	0	1	1		107.21	1.10453e-09	0	0	95	2	1168.53
	High										mGINPImmSAGELESGNAGEPAK	Unambiguous	2	2	AT2G39730.2;AT2G39730.1	M1(Oxidation); M7(Oxidation); M8(Oxidation)	HCD	1	0	1	1		107.2	1.05372e-09	0	5.34245	214	3	784.689
			High								mGINPIMmSAGELESGNAGEPAK	Unambiguous	2	2	AT2G39730.1;AT2G39730.2	M1(Oxidation); M8(Oxidation)	HCD	1	0	1	1		107.15	1.12086e-09	0	3.1578	11	3	779.357
			High								mGINPImMSAGELESGNAGEPAK	Unambiguous	2	2	AT2G39730.1;AT2G39730.2	M1(Oxidation); M7(Oxidation)	HCD	1	0	1	2		107.15	1.12086e-09	0	3.1578	11	3	779.357
						High					mGINPIMMSAGELESGNAGEPAK	Unambiguous	2	2	AT2G39730.1;AT2G39730.2	M1(Oxidation)	HCD	1	0	1	1		106.95	1.15955e-09	0	0	51	2	1160.53
	High										mGINPImMSAGELESGNAGEPAK	Unambiguous	2	2	AT2G39730.1;AT2G39730.2	M1(Oxidation); M7(Oxidation)	HCD	1	0	1	1		106.78	1.18485e-09	0	0	250	2	1168.53
				High							mGINPIMMSAGELESGNAGEPAK	Unambiguous	2	2	AT2G39730.1;AT2G39730.2	M1(Oxidation)	HCD	1	0	1	1		106.27	1.34193e-09	0	1.2949	57	2	1160.53
	High										mGINPIMmSAGELESGNAGEPAK	Unambiguous	2	2	AT2G39730.1;AT2G39730.2	M1(Oxidation); M8(Oxidation)	HCD	1	0	1	1		106.24	1.39996e-09	0	1.84751	15	3	779.357
			High								MGINPIMmSAGELESGNAGEPAK	Unambiguous	2	2	AT2G39730.1;AT2G39730.2	M8(Oxidation)	HCD	1	0	1	1		105.99	1.45396e-09	0	0	31	2	1160.53
				High							MGINPIMmSAGELESGNAGEPAK	Unambiguous	2	2	AT2G39730.1;AT2G39730.2	M8(Oxidation)	HCD	1	0	1	1		105.99	1.45396e-09	0	0	22	2	1160.53
			High								mGINPIMmSAGELESGNAGEPAK	Unambiguous	2	2	AT2G39730.1;AT2G39730.2	M1(Oxidation); M8(Oxidation)	HCD	1	0	1	1		105.64	1.60737e-09	0	5.94778	67	3	779.357
									High		VPIIcTGNDFSTLYAPLIR	Unambiguous	2	2	AT2G39730.1;AT2G39730.2	C5(Carbamidomethyl)	HCD	1	0	1	1		105.64	5.90824e-10	0	3.75762	22	2	1075.57
				High							mGINPImMSAGELESGNAGEPAK	Unambiguous	2	2	AT2G39730.1;AT2G39730.2	M1(Oxidation); M7(Oxidation)	HCD	1	0	1	1		105.48	1.63938e-09	0	0	16	2	1168.53
				High							mGINPIMmSAGELESGNAGEPAK	Unambiguous	2	2	AT2G39730.1;AT2G39730.2	M1(Oxidation); M8(Oxidation)	HCD	1	0	1	2		105.46	1.64694e-09	0	0	16	2	1168.53
		High									MGINPImmSAGELESGNAGEPAK	Unambiguous	2	2	AT2G39730.1;AT2G39730.2	M7(Oxidation); M8(Oxidation)	HCD	1	0	1	1		105.25	1.68376e-09	0	0	250	2	1168.53
									High		mGINPImMSAGELESGNAGEPAK	Unambiguous	2	2	AT2G39730.1;AT2G39730.2	M1(Oxidation); M7(Oxidation)	HCD	1	0	1	1		105.2	1.71986e-09	0	1.10024	3	3	779.358
				High							MGINPIMmSAGELESGNAGEPAK	Unambiguous	2	2	AT2G39730.1;AT2G39730.2	M8(Oxidation)	HCD	1	0	1	1		105.14	1.67336e-09	0	2.98046	8	3	774.026
							High				mGINPImMSAGELESGNAGEPAK	Unambiguous	2	2	AT2G39730.1;AT2G39730.2	M1(Oxidation); M7(Oxidation)	HCD	1	0	1	1		105.04	1.80791e-09	0	0.936214	30	3	779.357
						High					mGINPImmSAGELESGNAGEPAK	Unambiguous	2	2	AT2G39730.2;AT2G39730.1	M1(Oxidation); M7(Oxidation); M8(Oxidation)	HCD	1	0	1	1		105.02	1.73598e-09	0	5.95869	5	3	784.689
		High									VQLAETYLSQAALGDANADAIGR	Unambiguous	2	2	AT2G39730.1;AT2G39730.2		HCD	1	0	1	1		104.88	9.99643e-10	0	0.673291	48	3	783.068
	High										mGINPImmSAGELESGNAGEPAK	Unambiguous	2	2	AT2G39730.2;AT2G39730.1	M1(Oxidation); M7(Oxidation); M8(Oxidation)	HCD	1	0	1	1		104.78	1.84293e-09	0	0	250	2	1176.53
										High	MGINPImMSAGELESGNAGEPAK	Unambiguous	2	2	AT2G39730.1;AT2G39730.2	M7(Oxidation)	HCD	1	0	1	1		104.73	1.92989e-09	0	0	230	2	1160.53
										High	MGINPImmSAGELESGNAGEPAK	Unambiguous	2	2	AT2G39730.1;AT2G39730.2	M7(Oxidation); M8(Oxidation)	HCD	1	0	1	1		104.71	1.95909e-09	0	6.05956	41	3	779.357
						High					IKDEDIVTLVDQFPGQSIDFFGALR	Unambiguous	2	2	AT2G39730.2;AT2G39730.1		HCD	1	0	1	1		104.7	8.94549e-10	1	0.941227	24	2	1412.23
										High	GKmccLFINDLDAGAGR	Unambiguous	2	2	AT2G39730.1;AT2G39730.2	M3(Oxidation); C4(Carbamidomethyl); C5(Carbamidomethyl)	HCD	1	0	1	1		104.65	1.41392e-09	1	0	250	2	957.436
									High		mGINPImMSAGELESGNAGEPAK	Unambiguous	2	2	AT2G39730.1;AT2G39730.2	M1(Oxidation); M7(Oxidation)	HCD	1	0	1	1		104.61	1.94245e-09	0	0	250	2	1168.53
									High		MGINPIMMSAGELESGNAGEPAK	Unambiguous	2	2	AT2G39730.1;AT2G39730.2		HCD	1	0	1	1		104.59	1.87843e-09	0	0	9	2	1152.54
										High	MGINPIMMSAGELESGNAGEPAK	Unambiguous	2	2	AT2G39730.1;AT2G39730.2		HCD	1	0	1	1		104.54	1.91073e-09	0	0	250	2	1152.54
	High										MGINPIMMSAGELESGNAGEPAK	Unambiguous	2	2	AT2G39730.1;AT2G39730.2		HCD	1	0	1	1		104.3	2.02672e-09	0	0	119	2	1152.54
									High		mGINPImmSAGELESGNAGEPAK	Unambiguous	2	2	AT2G39730.2;AT2G39730.1	M1(Oxidation); M7(Oxidation); M8(Oxidation)	HCD	1	0	1	1		104.09	2.12518e-09	0	0	136	2	1176.53
						High					MGINPIMmSAGELESGNAGEPAK	Unambiguous	2	2	AT2G39730.1;AT2G39730.2	M8(Oxidation)	HCD	1	0	1	1		103.57	2.52077e-09	0	0.301851	21	2	1160.53
							High				MGINPIMMSAGELESGNAGEPAK	Unambiguous	2	2	AT2G39730.1;AT2G39730.2		HCD	1	0	1	1		103.56	2.3019e-09	0	7.15579	82	3	768.695
										High	VQLAETYLSQAALGDANADAIGR	Unambiguous	2	2	AT2G39730.1;AT2G39730.2		HCD	1	0	1	1		103.31	1.40698e-09	0	2.27738	247	3	783.068
			High								mGINPImmSAGELESGNAGEPAK	Unambiguous	2	2	AT2G39730.2;AT2G39730.1	M1(Oxidation); M7(Oxidation); M8(Oxidation)	HCD	1	0	1	1		102.9	2.83612e-09	0	0	48	2	1176.53
						High					mGINPIMMSAGELESGNAGEPAK	Unambiguous	2	2	AT2G39730.1;AT2G39730.2	M1(Oxidation)	HCD	1	0	1	1		102.88	2.8827e-09	0	3.52414	14	3	774.026
										High	mGINPImmSAGELESGNAGEPAK	Unambiguous	2	2	AT2G39730.2;AT2G39730.1	M1(Oxidation); M7(Oxidation); M8(Oxidation)	HCD	1	0	1	1		102.79	2.88783e-09	0	3.74672	16	3	784.69
	High										MGINPIMMSAGELESGNAGEPAK	Unambiguous	2	2	AT2G39730.1;AT2G39730.2		HCD	1	0	1	1		102.57	3.00469e-09	0	0	91	2	1152.54
				High							mGINPIMMSAGELESGNAGEPAK	Unambiguous	2	2	AT2G39730.1;AT2G39730.2	M1(Oxidation)	HCD	1	0	1	1		102.5	3.11537e-09	0	2.71127	11	3	774.026
									High		mGINPImmSAGELESGNAGEPAK	Unambiguous	2	2	AT2G39730.2;AT2G39730.1	M1(Oxidation); M7(Oxidation); M8(Oxidation)	HCD	1	0	1	1		102.18	3.33845e-09	0	0	4	3	784.689
		High									GLAYDTSDDQQDITR	Unambiguous	2	2	AT2G39730.1;AT2G39730.2		HCD	1	0	1	1		102.05	2.13629e-09	0	0.692934	6	2	849.384
									High		VQLAETYLSQAALGDANADAIGR	Unambiguous	2	2	AT2G39730.1;AT2G39730.2		HCD	1	0	1	1		102	1.8424e-09	0	7.4812	250	3	783.069
										High	mGINPIMMSAGELESGNAGEPAK	Unambiguous	2	2	AT2G39730.1;AT2G39730.2	M1(Oxidation)	HCD	1	0	1	1		101.97	3.4562e-09	0	0.553756	49	3	774.026
	High										mGINPIMmSAGELESGNAGEPAK	Unambiguous	2	2	AT2G39730.1;AT2G39730.2	M1(Oxidation); M8(Oxidation)	HCD	1	0	1	1		101.95	3.68278e-09	0	13.3008	122	3	779.357
						High					GLAYDTSDDQQDITR	Unambiguous	2	2	AT2G39730.1;AT2G39730.2		HCD	1	0	1	1		101.95	2.15733e-09	0	0.231191	0	2	849.384
										High	mGINPImmSAGELESGNAGEPAK	Unambiguous	2	2	AT2G39730.2;AT2G39730.1	M1(Oxidation); M7(Oxidation); M8(Oxidation)	HCD	1	0	1	1		101.88	3.60965e-09	0	0	83	2	1176.53
			High								mGINPImmSAGELESGNAGEPAK	Unambiguous	2	2	AT2G39730.2;AT2G39730.1	M1(Oxidation); M7(Oxidation); M8(Oxidation)	HCD	1	0	1	1		101.86	3.56115e-09	0	0	40	2	1176.53
				High							mGINPIMmSAGELESGNAGEPAK	Unambiguous	2	2	AT2G39730.1;AT2G39730.2	M1(Oxidation); M8(Oxidation)	HCD	1	0	1	1		101.81	3.88583e-09	0	3.54993	38	3	779.358
		High									mGINPImmSAGELESGNAGEPAK	Unambiguous	2	2	AT2G39730.2;AT2G39730.1	M1(Oxidation); M7(Oxidation); M8(Oxidation)	HCD	1	0	1	1		101.8	3.66024e-09	0	0	152	2	1176.53
	High										mGINPImmSAGELESGNAGEPAK	Unambiguous	2	2	AT2G39730.2;AT2G39730.1	M1(Oxidation); M7(Oxidation); M8(Oxidation)	HCD	1	0	1	1		101.74	3.70446e-09	0	0.703552	94	2	1176.53
										High	GLAYDTSDDQQDITR	Unambiguous	2	2	AT2G39730.1;AT2G39730.2		HCD	1	0	1	1		101.69	2.2972e-09	0	0.239362	0	2	849.385
		High									mccLFINDLDAGAGR	Unambiguous	2	2	AT2G39730.2;AT2G39730.1	M1(Oxidation); C2(Carbamidomethyl); C3(Carbamidomethyl)	HCD	1	0	1	1		101.64	2.08731e-09	0	0.667502	26	2	864.879
							High				VQLAETYLSQAALGDANADAIGR	Unambiguous	2	2	AT2G39730.1;AT2G39730.2		HCD	1	0	1	1		101.64	2.1113e-09	0	7.35501	70	3	783.068
	High										GLAYDTSDDQQDITR	Unambiguous	2	2	AT2G39730.1;AT2G39730.2		HCD	1	0	1	1		101.58	2.39088e-09	0	1.36137	22	2	849.385
			High								GLAYDTSDDQQDITR	Unambiguous	2	2	AT2G39730.1;AT2G39730.2		HCD	1	0	1	1		101.54	2.37443e-09	0	4.38818	21	2	849.383
		High									GLAYDTSDDQQDITR	Unambiguous	2	2	AT2G39730.1;AT2G39730.2		HCD	1	0	1	1		101.28	2.54698e-09	0	0	241	2	849.385
							High				GLAYDTSDDQQDITR	Unambiguous	2	2	AT2G39730.1;AT2G39730.2		HCD	1	0	1	1		101.27	2.55659e-09	0	5.88696	250	2	849.384
		High									mccLFINDLDAGAGR	Unambiguous	2	2	AT2G39730.2;AT2G39730.1	M1(Oxidation); C2(Carbamidomethyl); C3(Carbamidomethyl)	HCD	1	0	1	1		101.25	2.27968e-09	0	3.24078	91	2	864.879
						High					GLAYDTSDDQQDITR	Unambiguous	2	2	AT2G39730.1;AT2G39730.2		HCD	1	0	1	1		101.18	2.61774e-09	0	0	22	2	849.384
			High								MGINPIMMSAGELESGNAGEPAK	Unambiguous	2	2	AT2G39730.1;AT2G39730.2		HCD	1	0	1	1		101.02	4.27362e-09	0	4.57231	148	2	1152.54
						High					GLAYDTSDDQQDITR	Unambiguous	2	2	AT2G39730.1;AT2G39730.2		HCD	1	0	1	1		101.01	2.71035e-09	0	14.39	91	2	849.384
						High					MGINPIMMSAGELESGNAGEPAK	Unambiguous	2	2	AT2G39730.1;AT2G39730.2		HCD	1	0	1	1		100.98	4.31316e-09	0	2.62821	111	2	1152.54
	High										mGINPImmSAGELESGNAGEPAK	Unambiguous	2	2	AT2G39730.2;AT2G39730.1	M1(Oxidation); M7(Oxidation); M8(Oxidation)	HCD	1	0	1	1		100.85	4.51822e-09	0	1.35821	27	3	784.689
				High							mGINPImmSAGELESGNAGEPAK	Unambiguous	2	2	AT2G39730.2;AT2G39730.1	M1(Oxidation); M7(Oxidation); M8(Oxidation)	HCD	1	0	1	1		100.58	4.82554e-09	0	2.12151	8	3	784.689
		High									mGINPImmSAGELESGNAGEPAK	Unambiguous	2	2	AT2G39730.2;AT2G39730.1	M1(Oxidation); M7(Oxidation); M8(Oxidation)	HCD	1	0	1	1		100.51	4.87282e-09	0	0	250	2	1176.53
									High		GKMccLFINDLDAGAGR	Unambiguous	2	2	AT2G39730.1;AT2G39730.2	C4(Carbamidomethyl); C5(Carbamidomethyl)	HCD	1	0	1	1		100.46	3.64297e-09	1	0	68	2	949.439
									High		VQLAETYLSQAALGDANADAIGR	Unambiguous	2	2	AT2G39730.1;AT2G39730.2		HCD	1	0	1	1		100.41	2.6706e-09	0	0.869124	1	3	783.069
			High								MGINPImmSAGELESGNAGEPAK	Unambiguous	2	2	AT2G39730.1;AT2G39730.2	M7(Oxidation); M8(Oxidation)	HCD	1	0	1	1		100.27	5.46449e-09	0	0	44	2	1168.53
		High									MGINPImmSAGELESGNAGEPAK	Unambiguous	2	2	AT2G39730.1;AT2G39730.2	M7(Oxidation); M8(Oxidation)	HCD	1	0	1	1		100.17	5.56774e-09	0	0	250	2	1168.53
						High					mGINPImmSAGELESGNAGEPAK	Unambiguous	2	2	AT2G39730.2;AT2G39730.1	M1(Oxidation); M7(Oxidation); M8(Oxidation)	HCD	1	0	1	1		100.11	5.32832e-09	0	0	20	2	1176.53
		High									MGINPIMMSAGELESGNAGEPAK	Unambiguous	2	2	AT2G39730.1;AT2G39730.2		HCD	1	0	1	1		100.09	5.32353e-09	0	0	250	2	1152.54
				High							mGINPImmSAGELESGNAGEPAK	Unambiguous	2	2	AT2G39730.2;AT2G39730.1	M1(Oxidation); M7(Oxidation); M8(Oxidation)	HCD	1	0	1	1		99.98	5.49023e-09	0	0	43	2	1176.53
						High					MGINPImmSAGELESGNAGEPAK	Unambiguous	2	2	AT2G39730.1;AT2G39730.2	M7(Oxidation); M8(Oxidation)	HCD	1	0	1	1		99.94	5.89589e-09	0	0	32	2	1168.53
			High								GKMccLFINDLDAGAGR	Unambiguous	2	2	AT2G39730.1;AT2G39730.2	C4(Carbamidomethyl); C5(Carbamidomethyl)	HCD	1	0	1	1		99.93	4.16154e-09	1	19.385	121	2	949.439
										High	MGINPImmSAGELESGNAGEPAK	Unambiguous	2	2	AT2G39730.1;AT2G39730.2	M7(Oxidation); M8(Oxidation)	HCD	1	0	1	1		99.84	6.00729e-09	0	0	144	2	1168.53
										High	mGINPImmSAGELESGNAGEPAK	Unambiguous	2	2	AT2G39730.2;AT2G39730.1	M1(Oxidation); M7(Oxidation); M8(Oxidation)	HCD	1	0	1	1		99.73	5.89535e-09	0	0.325261	106	2	1176.53
										High	MGINPImmSAGELESGNAGEPAK	Unambiguous	2	2	AT2G39730.1;AT2G39730.2	M7(Oxidation); M8(Oxidation)	HCD	1	0	1	1		99.69	6.2184e-09	0	1.23479	205	2	1168.53
									High		MGINPIMMSAGELESGNAGEPAK	Unambiguous	2	2	AT2G39730.1;AT2G39730.2		HCD	1	0	1	1		99.48	6.0925e-09	0	0	105	2	1152.54
				High							MGINPImMSAGELESGNAGEPAK	Unambiguous	2	2	AT2G39730.1;AT2G39730.2	M7(Oxidation)	HCD	1	0	1	1		99.37	6.31815e-09	0	7.2686	50	3	774.026
				High							mGINPIMMSAGELESGNAGEPAK	Unambiguous	2	2	AT2G39730.1;AT2G39730.2	M1(Oxidation)	HCD	1	0	1	1		99.36	6.47177e-09	0	13.3932	39	3	774.026
							High				GLAYDTSDDQQDITRGK	Unambiguous	2	2	AT2G39730.2;AT2G39730.1		HCD	1	0	1	1		99.29	4.6751e-09	1	0	250	2	941.942
									High		GLAYDTSDDQQDITRGK	Unambiguous	2	2	AT2G39730.2;AT2G39730.1		HCD	1	0	1	1		99.26	4.9328e-09	1	0	132	2	941.942
									High		mGINPImmSAGELESGNAGEPAK	Unambiguous	2	2	AT2G39730.2;AT2G39730.1	M1(Oxidation); M7(Oxidation); M8(Oxidation)	HCD	1	0	1	1		99.07	6.86293e-09	0	4.1682	66	3	784.689
						High					mGINPImmSAGELESGNAGEPAK	Unambiguous	2	2	AT2G39730.2;AT2G39730.1	M1(Oxidation); M7(Oxidation); M8(Oxidation)	HCD	1	0	1	1		99.05	6.85728e-09	0	8.29848	7	3	784.689
				High							GLAYDTSDDQQDITRGK	Unambiguous	2	2	AT2G39730.2;AT2G39730.1		HCD	1	0	1	1		98.99	5.17349e-09	1	3.97627	201	2	941.941
							High				mGINPIMmSAGELESGNAGEPAK	Unambiguous	2	2	AT2G39730.1;AT2G39730.2	M1(Oxidation); M8(Oxidation)	HCD	1	0	1	1		98.96	7.28039e-09	0	0	205	2	1168.53
		High									mGINPImmSAGELESGNAGEPAK	Unambiguous	2	2	AT2G39730.2;AT2G39730.1	M1(Oxidation); M7(Oxidation); M8(Oxidation)	HCD	1	0	1	1		98.88	7.16337e-09	0	0	24	3	784.689
						High					mGINPImmSAGELESGNAGEPAK	Unambiguous	2	2	AT2G39730.2;AT2G39730.1	M1(Oxidation); M7(Oxidation); M8(Oxidation)	HCD	1	0	1	1		98.88	7.14396e-09	0	0	4	3	784.689
	High										mGINPImmSAGELESGNAGEPAK	Unambiguous	2	2	AT2G39730.2;AT2G39730.1	M1(Oxidation); M7(Oxidation); M8(Oxidation)	HCD	1	0	1	1		98.86	7.20294e-09	0	0	91	2	1176.53
									High		mGINPImmSAGELESGNAGEPAK	Unambiguous	2	2	AT2G39730.2;AT2G39730.1	M1(Oxidation); M7(Oxidation); M8(Oxidation)	HCD	1	0	1	1		98.81	7.18113e-09	0	0	32	2	1176.53
				High							VQLAETYLSQAALGDANADAIGR	Unambiguous	2	2	AT2G39730.1;AT2G39730.2		HCD	1	0	1	1		98.8	4.01409e-09	0	7.29903	23	3	783.068
		High									VQLAETYLSQAALGDANADAIGR	Unambiguous	2	2	AT2G39730.1;AT2G39730.2		HCD	1	0	1	1		98.64	4.17841e-09	0	0.357212	60	2	1174.1
		High									mGINPImmSAGELESGNAGEPAK	Unambiguous	2	2	AT2G39730.2;AT2G39730.1	M1(Oxidation); M7(Oxidation); M8(Oxidation)	HCD	1	0	1	1		98.21	8.29789e-09	0	9.34357	54	3	784.689
									High		mGINPImmSAGELESGNAGEPAK	Unambiguous	2	2	AT2G39730.2;AT2G39730.1	M1(Oxidation); M7(Oxidation); M8(Oxidation)	HCD	1	0	1	1		98.18	8.35541e-09	0	0	22	2	1176.53
									High		VQLAETYLSQAALGDANADAIGR	Unambiguous	2	2	AT2G39730.1;AT2G39730.2		HCD	1	0	1	1		98.14	4.68825e-09	0	3.4074	250	3	783.068
	High										mGINPImmSAGELESGNAGEPAK	Unambiguous	2	2	AT2G39730.2;AT2G39730.1	M1(Oxidation); M7(Oxidation); M8(Oxidation)	HCD	1	0	1	1		98.13	8.45216e-09	0	0	38	3	784.689
						High					mGINPImmSAGELESGNAGEPAK	Unambiguous	2	2	AT2G39730.2;AT2G39730.1	M1(Oxidation); M7(Oxidation); M8(Oxidation)	HCD	1	0	1	1		98.11	8.47572e-09	0	0	126	2	1176.53
			High								VQLAETYLSQAALGDANADAIGR	Unambiguous	2	2	AT2G39730.1;AT2G39730.2		HCD	1	0	1	1		98.06	4.63473e-09	0	0.69761	2	3	783.07
	High										MGINPImmSAGELESGNAGEPAK	Unambiguous	2	2	AT2G39730.1;AT2G39730.2	M7(Oxidation); M8(Oxidation)	HCD	1	0	1	1		98.04	8.99818e-09	0	0	149	2	1168.53
[truncated: 70,352 more rows]

## Sheet: Sheet2
A2, B2, C2	ntrc
D2, E2, F2	OE-NTRC
G-J	WT
